# Supplementary material for: Cholangiocarcinoma protective factors in Greater Mekong Subregion: Critical issues for joint planning to sustainably solve regional public health problems
Source: PLoS One. 2022 Jan 27;17(1):e0262589. doi: 10.1371/journal.pone.0262589 (PMC8794208; doi:10.1371/journal.pone.0262589)
Supplement: S1 Dataset — (XLSX) [file pone.0262589.s001.xlsx]

## Sheet: RawData
no	sex	age	occ	edu	income	status	k_1	k_2	k_3	k_4	k_5	k_6	k_7	k_8	k_9	k_10	belief_1	belief_2	belief_3	belief_4	belief_5	belief_6	belief_7	belief_8	belief_9	belief_10	belief_11	belief_12	belief_13	belief_14	belief_15	belief_16	belief_17	belief_18	belief_19	belief_20	prevent_1	prevent_2	prevent_3	prevent_4	prevent_5	prevent_6	prevent_7	prevent_8	prevent_9	prevent_10	participate_1	participate_2	participate_3
1	2	37	1	3	2	2	1	1	1	0	1	1	0	1	1	1	1	1	3	3	1	3	3	3	3	3	3	3	3	3	3	3	1	1	3	3	3	3	1	3	3	3	2	2	1	2	3	3	3
2	1	59	1	3	4	2	1	1	1	0	1	0	1	1	1	1	3	1	3	3	1	2	3	3	3	3	3	3	3	3	3	3	1	1	3	3	3	3	2	2	3	1	2	2	2	1	3	2	3
3	2	57	1	2	4	2	1	0	1	0	1	1	0	1	1	1	3	1	3	3	1	1	1	3	3	3	2	3	3	2	3	2	1	1	1	3	1	2	1	2	3	2	2	2	2	1	2	2	1
4	1	37	1	4	2	1	1	1	1	0	1	1	0	0	1	1	1	1	3	2	1	3	3	2	1	3	3	3	3	3	3	3	1	1	3	3	3	3	2	3	3	2	1	1	1	1	2	2	1
5	1	60	1	2	1	2	1	1	1	0	1	0	0	0	1	1	3	3	3	3	1	3	3	3	3	3	3	3	3	3	3	3	3	2	3	3	3	3	2	3	3	2	1	2	2	2	3	2	1
6	1	66	1	2	4	2	1	0	1	0	1	1	0	1	1	1	3	3	3	3	1	3	3	3	3	3	3	3	3	3	3	3	1	1	3	3	2	3	2	3	3	2	2	2	3	2	3	3	1
7	2	53	1	2	3	2	1	1	1	0	1	1	0	1	1	1	2	1	1	3	1	3	3	2	3	3	3	3	3	3	3	2	1	1	3	3	2	3	2	3	3	2	3	1	2	1	2	1	1
8	1	48	2	6	4	2	1	1	1	0	1	1	1	1	1	1	1	1	3	1	1	1	1	1	3	2	1	3	3	1	3	3	1	1	1	2	2	3	2	2	3	2	1	3	3	1	3	3	3
9	1	62	1	2	3	2	1	1	1	0	1	1	1	1	1	1	2	1	3	3	3	2	2	1	3	2	3	3	3	2	2	3	1	3	2	2	2	1	1	3	3	1	1	1	2	2	3	3	3
10	1	69	1	2	4	2	1	1	0	0	1	1	0	0	1	1	3	2	3	3	2	3	3	3	3	1	3	3	3	2	3	2	1	1	3	3	3	3	1	3	3	2	2	2	1	1	3	2	1
11	2	52	1	5	4	2	1	1	1	0	1	1	1	1	1	1	1	3	3	3	1	2	2	3	3	1	3	3	3	2	3	1	1	1	1	3	3	3	2	3	3	1	1	1	1	1	2	2	1
12	2	32	1	3	4	2	1	0	1	0	1	1	0	1	1	1	1	1	3	3	1	2	2	1	1	1	3	3	3	2	2	3	3	1	3	2	1	3	2	2	3	1	2	2	1	1	1	1	1
13	1	47	1	2	4	2	1	1	1	0	1	1	0	0	1	1	2	3	2	3	1	3	3	3	3	3	3	3	2	3	3	1	1	1	3	3	3	3	1	3	3	3	2	1	2	3	3	3	2
14	2	53	1	3	4	3	1	0	0	0	1	1	0	1	1	1	3	1	1	3	1	3	3	3	3	2	3	3	3	2	3	3	1	3	3	3	2	3	2	2	3	2	2	2	1	1	1	1	1
15	1	37	4	4	4	2	1	1	1	0	1	1	0	0	1	1	1	1	1	1	1	2	1	3	3	3	2	3	3	2	2	1	1	1	3	3	1	3	2	2	3	2	3	1	2	1	1	1	1
16	2	59	1	2	4	2	1	1	1	0	1	0	0	1	1	1	3	1	3	3	1	2	3	3	3	3	3	3	3	3	3	3	1	1	3	3	1	3	2	3	3	3	1	2	1	3	2	1	1
17	1	33	1	4	4	2	1	0	1	1	1	1	0	0	1	1	1	1	3	3	1	3	3	3	3	3	3	3	3	3	3	1	3	2	3	3	2	3	2	2	1	1	2	2	2	1	1	1	1
18	1	56	1	2	4	2	0	1	1	1	1	1	0	0	1	1	3	3	2	2	3	3	3	3	3	3	3	3	3	3	3	3	1	1	3	3	1	3	2	3	3	1	2	2	2	1	3	1	1
19	1	48	1	2	4	2	1	1	1	0	1	1	0	1	1	1	3	1	3	3	1	3	3	3	3	3	3	3	3	3	3	1	1	1	3	3	1	3	3	2	3	1	2	2	2	1	3	1	1
20	2	63	1	2	4	2	1	1	1	1	0	1	1	1	1	1	3	3	3	3	3	3	3	2	3	3	3	3	3	3	3	1	1	1	2	2	2	1	2	3	3	2	2	2	1	1	3	2	1
21	2	65	1	2	2	2	1	1	1	0	1	1	0	1	1	1	3	2	3	3	3	2	3	3	3	2	3	3	3	2	3	3	1	1	1	3	2	1	2	3	3	2	2	2	1	1	3	1	1
22	2	60	1	2	1	1	0	0	1	1	0	1	0	1	1	1	2	3	2	3	2	1	1	1	1	1	1	3	3	1	1	1	1	3	3	3	1	1	2	2	3	2	2	2	1	1	2	1	1
23	1	44	3	2	4	2	1	1	1	0	1	1	0	1	1	1	2	1	3	3	1	2	2	2	3	2	3	3	3	2	3	3	1	1	3	3	2	3	2	3	3	3	3	3	3	2	1	1	1
24	2	62	4	5	4	4	1	0	1	0	1	1	0	1	1	1	1	1	1	1	1	2	1	3	3	2	2	3	1	1	3	1	1	1	3	3	3	3	2	3	1	3	1	1	1	3	2	1	1
25	2	53	1	2	1	2	1	1	1	0	1	1	0	0	1	1	1	3	1	3	3	2	2	3	3	3	3	3	3	3	3	3	1	3	3	3	3	3	1	3	3	2	2	2	1	2	3	3	1
26	2	59	1	2	4	2	1	1	1	0	1	1	0	1	1	1	2	1	3	2	1	3	3	3	3	3	3	3	3	3	3	1	1	2	3	3	3	3	2	3	3	2	2	2	1	1	3	3	3
27	1	65	1	2	3	2	1	1	1	0	1	1	0	1	1	1	2	3	3	3	1	3	3	3	3	1	3	3	3	2	3	1	1	2	3	3	3	3	3	3	3	2	3	3	1	2	2	1	1
28	1	30	1	3	4	2	1	1	0	0	1	0	0	1	1	1	3	1	3	3	1	1	1	1	1	1	2	2	3	1	2	1	1	3	1	2	1	3	2	2	3	1	2	1	2	1	1	1	1
29	1	37	1	2	1	1	1	1	1	0	1	1	0	1	1	1	2	1	2	2	3	3	3	2	2	2	3	3	3	2	2	1	1	1	3	3	3	3	2	3	3	2	2	2	2	1	1	1	1
30	1	55	1	2	3	2	1	1	1	0	1	1	0	0	1	1	3	3	3	3	3	1	1	3	3	2	2	3	3	1	2	3	1	1	3	3	1	1	2	2	1	3	2	2	1	2	2	1	1
31	2	65	1	2	2	3	1	0	1	1	1	1	1	1	0	0	3	3	1	3	1	2	3	1	3	3	3	3	3	3	3	3	3	1	1	3	1	1	2	3	3	2	2	2	1	1	2	1	1
32	1	55	1	2	4	2	1	1	1	0	1	0	1	0	1	1	3	1	2	1	3	1	1	3	3	3	1	3	3	1	3	3	3	1	2	3	1	1	2	3	1	3	2	2	1	1	1	1	1
33	2	44	1	2	4	2	1	1	1	0	1	1	0	1	1	1	2	1	3	3	1	2	2	3	3	1	3	3	3	2	3	3	1	3	3	3	2	3	2	3	3	2	2	1	1	3	3	1	1
34	1	68	1	2	1	2	1	1	1	0	1	1	0	0	1	1	3	3	3	3	1	3	3	3	3	1	3	3	3	2	3	3	1	1	3	3	1	1	2	2	1	3	2	2	2	1	1	1	1
35	2	43	1	2	2	2	1	1	1	0	1	1	0	1	1	1	3	3	3	2	3	3	3	3	3	3	3	3	3	3	3	2	1	1	3	3	2	3	2	3	3	3	2	2	1	1	2	2	1
36	2	43	1	3	2	2	1	1	1	0	1	1	0	0	1	1	1	1	1	1	1	1	1	3	3	3	3	3	3	1	1	3	1	1	3	3	3	3	2	3	3	1	2	1	1	2	3	1	2
37	1	59	1	2	4	2	1	0	0	0	1	1	0	1	1	1	1	1	3	3	1	2	2	1	3	2	3	3	3	2	2	3	1	1	2	2	1	2	2	2	3	2	2	2	2	1	3	1	1
38	1	53	1	4	2	2	1	1	0	0	0	1	1	1	1	0	3	3	3	3	3	3	3	3	3	3	3	3	3	3	3	2	3	3	3	3	1	1	3	1	3	1	3	3	3	1	2	2	2
39	1	50	1	5	2	2	1	1	0	0	1	1	0	1	1	1	1	1	3	3	1	1	1	3	3	3	1	3	3	1	3	3	1	1	3	3	1	3	3	3	3	3	3	1	1	1	3	3	1
40	1	54	1	5	4	2	1	1	1	0	1	1	1	0	1	1	2	1	3	3	1	1	1	3	3	1	1	1	1	1	3	3	1	1	3	3	1	3	1	2	3	2	1	2	1	1	2	2	1
41	1	58	1	2	3	2	1	1	1	0	1	1	0	0	1	1	3	1	3	3	1	1	1	1	3	3	2	2	3	1	3	1	1	1	1	3	2	2	1	3	3	2	2	2	2	1	1	1	1
42	2	46	1	2	4	3	1	1	1	0	1	1	0	1	1	1	1	1	3	3	1	2	2	2	2	2	3	3	3	2	3	1	1	1	3	3	2	3	2	1	3	2	2	1	1	1	1	1	1
43	2	62	1	2	4	2	0	0	1	0	1	1	0	0	1	1	2	3	1	1	1	1	1	1	3	3	1	3	3	1	3	1	1	1	3	3	3	3	2	3	3	2	1	2	1	1	1	1	1
44	2	55	1	2	4	2	1	1	1	0	1	1	0	0	1	1	3	1	2	2	1	1	1	2	1	1	1	1	1	1	3	3	1	1	3	3	1	3	2	3	3	2	2	2	2	1	1	1	1
45	1	61	1	2	4	2	1	1	1	1	1	1	0	0	1	1	2	3	3	3	3	3	3	3	3	3	3	3	3	3	3	1	1	3	3	3	2	3	2	3	3	3	2	2	2	2	2	1	1
46	2	39	1	2	4	2	1	0	1	0	1	1	0	0	1	1	1	1	1	3	1	3	3	3	3	1	3	3	3	2	3	2	1	2	3	3	2	3	2	3	3	2	2	3	1	1	1	1	1
47	2	53	1	2	4	4	1	0	1	0	1	1	0	1	1	1	2	3	3	3	1	3	3	3	3	1	3	3	3	2	3	1	1	1	3	3	3	3	2	3	3	3	1	1	1	1	1	1	1
48	2	63	1	2	4	3	0	1	0	0	1	1	0	0	1	1	3	3	3	2	1	1	1	3	3	3	1	3	3	1	3	1	1	1	1	3	3	1	1	3	3	2	2	2	1	1	2	2	1
49	2	45	1	3	4	2	1	1	1	0	1	1	0	0	1	1	3	1	2	2	1	2	1	2	3	3	3	3	3	3	3	1	2	2	3	3	2	3	2	3	3	3	2	2	1	1	3	3	3
50	1	65	1	3	4	2	1	1	1	1	1	1	0	0	1	1	3	3	2	2	1	3	3	3	3	2	3	3	3	2	2	2	2	1	3	2	3	3	2	2	3	2	2	2	1	3	3	3	1
51	1	67	1	2	4	2	1	0	1	0	1	1	0	0	1	1	2	1	1	2	1	2	1	3	3	3	3	3	3	3	2	3	1	3	2	3	1	1	2	2	3	2	1	2	1	1	2	2	1
52	2	52	1	2	4	2	1	1	1	0	1	1	0	1	1	1	1	3	3	3	3	3	3	1	3	3	3	3	3	3	1	3	1	1	3	3	2	3	2	3	3	2	2	2	3	1	2	2	1
53	2	42	1	3	4	2	1	1	1	0	1	1	1	0	1	1	1	1	1	3	1	3	3	3	3	3	3	3	3	3	3	3	1	1	1	3	2	3	2	3	3	2	2	2	1	3	3	2	3
54	2	43	1	2	4	2	1	0	1	1	1	1	0	1	1	1	1	1	1	1	1	3	3	3	3	3	3	3	3	3	3	3	1	1	3	3	2	3	2	3	3	2	1	2	1	1	1	1	1
55	2	61	1	2	2	2	1	1	0	0	1	1	0	0	1	1	3	1	3	3	1	3	3	3	1	1	3	3	3	2	3	2	1	1	3	3	2	3	2	3	3	1	1	1	1	2	2	1	1
56	2	60	1	2	1	1	1	1	1	0	0	1	0	0	1	1	3	1	3	3	2	1	1	2	2	2	2	2	2	1	3	1	1	1	3	3	3	3	2	3	3	3	2	2	1	1	2	1	1
57	1	40	1	2	4	2	1	0	1	1	1	1	0	1	1	1	2	1	3	3	1	2	2	3	3	1	3	3	3	2	3	3	1	2	3	3	2	3	2	2	3	2	2	2	2	1	2	1	1
58	1	63	5	2	4	2	0	0	0	1	0	1	1	0	1	1	1	3	2	1	3	3	3	3	3	3	3	3	3	3	3	3	1	1	1	3	2	2	1	3	2	1	2	2	2	3	1	1	1
59	1	68	1	2	4	2	1	1	1	0	1	1	0	1	1	1	3	3	3	3	1	3	3	3	3	2	3	3	3	2	3	1	3	1	3	3	3	3	2	3	3	2	2	2	2	1	3	3	1
60	2	40	1	4	3	2	1	1	1	0	1	0	0	0	1	0	1	1	3	2	1	2	1	3	3	3	2	3	3	2	3	1	2	1	3	3	2	3	2	2	3	2	2	2	1	1	3	2	1
61	2	62	1	4	3	2	1	1	1	0	1	1	0	0	1	1	3	3	3	3	3	3	3	3	3	3	3	3	3	3	3	3	1	3	3	3	3	3	2	2	3	1	2	2	2	1	3	2	1
62	2	52	1	2	4	2	1	1	1	0	1	1	0	0	1	1	3	1	1	1	3	1	1	3	3	3	1	3	3	1	3	3	1	1	3	3	1	1	2	3	3	2	2	2	1	3	3	1	1
63	2	51	1	2	4	2	1	1	1	0	1	1	0	0	1	1	1	1	3	3	1	3	3	3	3	3	3	3	3	3	2	2	1	1	3	3	2	1	2	3	3	2	2	2	1	1	1	1	1
64	1	48	1	4	4	2	1	1	1	1	1	1	0	1	1	1	1	1	3	3	1	2	2	2	2	2	3	3	3	2	3	2	2	3	3	3	2	2	2	3	3	3	2	2	2	1	2	2	1
65	2	67	1	2	4	2	1	1	1	0	1	1	0	0	1	1	3	1	3	3	3	3	3	3	3	2	3	3	3	2	3	3	1	1	3	3	3	3	1	3	3	2	2	2	1	3	3	2	1
66	2	66	1	2	3	2	1	1	1	0	1	1	0	0	1	0	1	2	1	3	1	3	3	1	3	3	3	3	3	3	1	3	1	1	1	1	3	1	2	3	3	1	1	1	1	1	2	1	1
67	2	66	1	2	4	1	1	1	1	0	1	1	0	0	1	1	3	3	3	3	3	3	3	3	3	3	3	3	3	3	3	1	1	3	3	3	2	1	2	3	3	2	2	2	1	1	3	2	1
68	2	46	1	2	4	2	0	0	0	0	1	0	0	1	1	1	3	1	2	2	1	3	3	3	3	3	3	3	3	3	3	3	1	1	1	1	3	3	2	3	3	2	1	1	1	1	3	1	1
69	1	61	1	2	4	2	1	1	1	0	1	1	0	1	1	1	3	1	3	3	1	1	1	2	2	3	2	3	3	1	2	3	1	1	3	3	2	3	2	3	3	3	2	2	2	3	2	2	1
70	2	39	1	2	4	2	1	0	1	0	1	1	0	1	1	1	1	1	3	3	1	3	3	3	3	2	3	3	3	2	3	1	1	1	3	3	3	3	2	2	3	2	2	2	1	1	3	3	2
71	2	35	1	2	4	2	1	1	1	0	1	0	0	1	1	1	3	1	3	3	3	3	3	3	3	2	3	3	3	2	3	3	3	1	3	3	3	1	2	3	2	2	1	2	1	3	1	1	1
72	2	62	1	2	4	3	1	0	1	0	1	1	0	1	1	1	1	1	3	3	1	1	1	3	3	2	1	3	3	1	3	2	1	1	3	3	3	3	2	3	3	1	1	1	1	1	3	1	1
73	1	55	1	2	4	2	1	0	0	1	1	0	0	1	0	1	3	1	3	3	3	2	2	3	3	2	3	3	3	2	2	1	1	2	3	3	3	1	2	3	3	1	1	2	2	1	2	1	1
74	1	62	1	2	2	4	1	1	1	0	1	1	0	0	1	1	2	3	3	3	1	3	3	3	3	1	3	3	3	2	2	3	1	1	3	3	2	2	1	2	3	3	2	2	2	1	2	1	1
75	1	53	1	2	4	2	1	1	1	1	1	1	0	0	1	1	1	1	3	3	1	1	1	3	3	1	1	3	3	1	1	3	3	3	1	1	2	1	2	3	3	2	2	2	1	1	2	2	2
76	2	52	2	2	4	2	1	1	1	0	1	1	0	1	1	1	1	1	1	1	1	3	3	3	3	3	3	3	3	3	3	2	2	3	3	3	3	3	1	3	3	2	2	3	1	1	2	2	1
77	1	46	5	4	4	2	1	1	1	0	1	1	0	1	1	1	3	1	3	3	1	3	3	3	3	1	3	3	3	2	3	1	1	1	1	3	3	3	2	3	3	1	2	2	2	1	1	1	1
78	2	46	1	2	4	2	1	1	0	0	1	1	0	1	0	1	1	1	1	1	1	1	1	3	3	2	1	3	3	1	2	2	1	1	3	3	3	1	2	3	3	2	2	2	1	1	1	1	1
79	2	40	1	2	4	2	1	1	1	0	1	1	0	1	1	1	1	1	3	3	1	3	3	3	3	3	3	3	3	3	3	3	3	1	1	3	3	3	2	3	3	1	2	2	2	1	3	2	1
80	2	59	1	2	4	3	1	1	1	0	1	1	0	1	1	1	3	3	1	3	1	2	2	3	3	3	3	3	3	3	3	2	1	1	1	3	3	1	2	3	3	2	2	2	1	1	3	1	1
81	1	58	5	3	3	2	1	1	1	1	1	1	0	1	1	1	1	1	3	3	1	1	1	2	3	3	1	3	3	1	3	3	1	1	3	3	1	3	2	2	3	2	2	2	2	1	2	1	1
82	1	57	5	3	4	2	1	0	1	1	1	1	1	1	1	1	2	1	3	1	1	3	3	2	3	3	3	3	3	3	3	3	1	1	3	3	2	3	2	3	3	2	2	2	2	1	1	1	1
83	1	50	1	3	3	2	1	1	1	0	0	1	1	1	1	1	2	1	2	2	1	1	1	1	1	1	1	3	3	1	3	3	1	1	3	3	1	3	2	3	3	2	2	2	2	3	1	1	1
84	1	31	4	4	4	1	1	1	1	1	1	1	0	0	1	1	3	1	3	3	1	3	3	3	3	3	3	3	3	3	3	3	1	1	3	3	2	2	1	3	3	3	2	2	3	1	2	3	1
85	2	44	1	2	3	2	1	1	1	1	1	1	0	1	1	1	3	3	3	2	2	3	3	3	3	1	3	3	3	2	3	1	1	3	3	3	1	1	1	3	3	2	2	2	1	1	2	2	1
86	1	51	1	2	4	2	1	1	1	0	1	1	1	0	1	1	1	1	3	3	1	3	3	3	2	2	3	3	3	2	2	2	1	1	3	2	2	3	2	2	3	3	3	2	2	1	3	2	1
87	2	59	1	4	4	1	1	1	1	0	1	1	0	1	1	1	3	3	3	3	3	2	2	3	3	3	3	3	3	3	1	3	1	2	3	3	1	3	3	3	3	2	2	2	1	1	1	1	1
88	1	43	2	3	4	2	1	1	1	0	1	1	0	0	1	1	1	1	3	3	1	2	2	3	3	3	3	3	3	3	3	3	1	3	3	3	2	3	2	3	3	1	2	2	2	1	1	1	1
89	2	54	1	2	4	2	1	1	1	0	1	0	0	1	1	1	1	1	3	3	1	2	2	3	3	3	3	3	3	3	3	3	1	1	2	2	1	3	1	3	3	2	1	2	2	1	3	2	1
90	1	57	1	2	4	2	1	0	1	1	1	1	0	1	1	1	2	1	3	3	1	1	1	3	3	3	1	3	3	1	3	1	1	1	3	3	2	3	2	3	3	1	1	1	1	2	3	3	1
91	2	47	1	2	3	2	1	1	1	0	1	1	0	1	1	1	2	1	3	3	1	3	3	3	3	3	3	3	3	3	3	3	3	3	3	3	2	2	1	2	2	2	2	2	1	2	2	1	1
92	2	63	1	2	2	1	1	1	1	0	1	1	0	0	1	1	3	1	3	3	3	3	3	3	3	3	3	3	3	3	3	2	1	1	3	3	2	3	1	3	3	2	2	2	1	1	2	2	1
93	2	50	1	4	4	1	1	1	0	1	1	1	0	1	1	1	1	1	3	3	3	1	1	3	3	1	1	3	3	1	3	3	3	3	3	3	2	3	3	3	3	2	1	1	1	2	1	1	1
94	1	68	1	2	2	2	1	0	0	1	1	1	0	0	1	1	3	3	2	1	1	3	3	2	3	3	3	3	3	3	3	3	1	1	1	3	1	1	2	2	3	1	2	2	2	1	3	3	1
95	2	48	1	2	4	2	1	1	1	1	1	1	0	0	1	1	1	3	1	1	1	3	3	3	3	3	3	3	3	3	3	2	3	3	3	3	2	2	1	3	3	2	2	2	2	1	2	1	1
96	2	64	1	2	4	4	1	1	1	0	1	1	0	0	1	1	3	3	3	3	1	3	3	3	3	3	3	3	3	3	3	3	1	1	3	3	2	1	2	2	3	2	2	2	2	2	1	1	1
97	1	49	3	2	4	2	1	1	1	1	1	1	0	1	1	1	1	1	3	3	1	2	2	3	3	1	3	3	3	2	3	1	1	1	1	3	3	3	1	3	2	2	2	2	1	3	1	1	1
98	1	59	1	2	4	1	1	1	1	1	1	1	0	1	1	1	2	3	1	2	2	2	1	3	3	3	3	3	3	3	3	3	1	1	3	3	2	3	2	2	2	2	2	2	2	3	2	2	1
99	1	58	1	2	4	2	1	1	0	0	1	1	0	1	1	1	2	2	2	2	2	1	1	3	3	3	1	1	1	1	3	3	1	1	3	3	2	2	2	2	1	2	2	2	2	1	1	1	1
100	2	47	5	2	3	2	1	1	0	1	0	1	0	1	1	1	1	1	2	2	1	1	1	3	3	3	1	3	3	1	3	3	1	1	3	3	1	1	2	1	2	2	2	2	2	1	2	2	1
101	2	56	1	2	3	2	1	1	1	1	1	1	0	1	1	1	2	1	2	2	2	2	1	3	3	2	3	3	1	2	3	1	3	3	3	3	2	2	2	2	2	2	2	2	2	3	2	2	1
102	1	50	1	2	4	2	1	1	1	0	1	1	0	1	1	1	2	1	2	2	2	2	1	3	3	3	3	2	1	3	3	2	1	1	3	3	2	2	2	2	2	2	2	2	2	1	2	2	1
103	1	49	5	2	3	4	1	1	1	0	1	1	0	1	1	1	2	2	2	2	2	2	1	3	3	3	3	3	3	3	3	3	2	2	3	3	2	2	2	2	2	2	2	2	2	1	1	1	1
104	1	67	1	2	1	2	1	1	1	0	1	1	0	0	1	1	1	2	1	1	1	2	1	3	3	3	2	3	3	2	2	3	3	3	3	3	3	3	2	3	3	2	2	2	1	1	3	1	1
105	2	65	1	2	1	2	1	1	1	0	1	1	0	0	1	0	3	2	3	3	1	3	3	3	3	3	3	3	3	3	3	3	1	1	3	3	2	2	2	3	3	2	2	1	1	1	2	1	1
106	1	67	1	2	1	2	0	0	1	0	1	1	0	0	1	1	1	2	3	2	1	3	3	3	3	3	3	3	3	3	3	2	1	3	3	3	1	1	2	2	3	3	2	2	1	1	2	1	3
107	1	49	1	3	4	2	1	1	1	0	1	1	0	0	1	1	3	2	3	3	1	2	3	3	3	3	3	3	2	3	3	3	1	1	3	2	2	2	2	2	3	1	2	2	2	2	1	1	1
108	2	45	1	2	4	2	1	0	1	0	1	1	0	1	1	1	2	1	2	2	1	2	1	3	3	3	3	3	3	3	3	3	3	1	3	3	1	1	1	1	3	2	1	1	1	1	2	2	2
109	2	40	1	2	2	2	1	1	1	1	1	1	0	1	1	1	2	1	1	1	1	2	1	3	3	3	2	3	3	2	1	3	1	1	3	3	1	1	2	2	3	2	2	2	1	1	2	1	1
110	2	57	1	2	4	2	1	0	0	0	0	1	0	1	1	1	2	3	2	2	1	2	1	3	3	3	3	3	3	3	3	3	1	1	1	3	3	3	2	2	3	2	2	2	1	2	2	1	1
111	2	43	1	3	2	2	1	1	1	0	0	0	0	1	1	1	2	1	3	3	1	2	2	3	3	2	3	3	3	2	3	1	3	1	3	3	2	3	2	2	3	2	2	2	1	3	3	1	1
112	2	53	1	2	4	2	1	0	1	0	1	1	0	1	1	1	2	1	2	2	1	3	3	3	3	3	3	3	3	3	2	3	3	3	3	3	3	3	2	2	3	2	2	2	2	1	2	2	1
113	1	56	1	2	4	2	1	1	1	0	1	1	0	1	1	1	3	1	2	3	3	1	1	3	3	3	2	2	2	2	2	3	1	1	3	3	2	3	2	3	3	2	2	2	3	1	1	1	1
114	2	33	1	3	1	1	1	0	0	0	1	0	0	0	1	1	2	3	3	3	1	2	2	2	2	2	3	3	3	2	2	3	1	1	3	3	2	1	2	3	3	3	1	1	1	1	2	1	2
115	1	37	3	4	4	2	1	1	0	1	1	1	1	0	1	1	1	1	3	2	1	2	1	3	3	3	3	3	3	3	3	2	2	3	3	3	1	3	2	2	1	2	2	1	2	1	1	1	1
116	2	66	1	2	1	3	1	0	1	0	1	1	0	0	1	1	2	3	3	3	1	2	2	3	3	3	3	3	3	3	3	3	3	3	3	3	2	1	2	1	3	3	1	1	1	2	3	1	1
117	2	44	1	2	2	2	0	0	0	0	1	1	0	1	1	1	3	3	3	3	1	3	3	3	3	3	3	3	3	3	3	3	3	3	3	3	2	1	2	1	3	1	2	2	2	1	2	2	1
118	2	35	4	6	4	2	1	1	0	0	1	0	0	0	1	1	1	1	3	3	1	2	2	3	3	1	3	2	3	2	2	1	1	1	1	3	1	2	1	3	3	3	1	1	1	2	1	1	1
119	2	65	1	2	4	1	1	1	1	1	1	1	0	1	1	1	3	3	1	1	3	3	3	2	3	1	3	3	3	2	3	3	3	3	1	3	3	3	1	3	3	1	1	1	1	1	3	2	1
120	1	49	1	2	4	2	1	1	0	0	1	0	0	0	1	1	1	1	3	3	1	2	2	3	3	3	3	3	3	3	3	3	1	1	1	3	2	3	2	3	3	2	2	2	2	3	2	1	1
121	2	35	3	4	4	2	1	1	0	0	1	0	0	1	0	0	1	1	3	2	3	1	1	1	1	1	1	3	3	1	3	3	1	1	3	3	1	2	1	3	3	3	1	1	1	2	1	1	1
122	2	68	1	2	3	2	1	1	1	0	1	1	1	0	1	1	3	2	1	2	1	2	2	2	2	2	3	3	3	2	3	2	3	3	3	3	3	3	1	3	3	1	2	2	1	1	2	1	1
123	1	49	5	5	4	2	1	1	1	0	1	1	0	0	1	1	3	1	1	1	1	1	1	1	1	1	1	1	2	1	1	2	1	1	1	1	2	3	1	3	3	2	1	1	1	1	2	3	1
124	2	61	1	2	4	2	1	0	1	0	0	1	0	1	1	1	3	2	3	3	1	1	1	1	3	1	2	1	1	1	3	1	1	1	3	3	2	3	1	2	3	3	1	2	1	1	2	2	1
125	1	40	1	2	4	1	1	1	1	0	1	0	1	0	1	1	3	2	3	2	2	2	2	3	1	1	3	3	3	2	2	2	1	2	1	2	2	3	2	2	2	2	2	2	2	1	2	1	3
126	1	33	2	5	4	2	1	1	1	0	1	1	0	1	1	1	2	1	2	1	1	1	1	3	3	3	1	1	1	1	3	3	1	1	3	3	1	2	2	2	3	2	2	2	2	1	1	1	1
127	2	55	4	6	4	1	1	1	1	0	0	1	1	1	1	1	3	1	3	3	1	1	1	1	3	1	2	2	2	1	3	3	1	1	3	3	3	3	1	3	3	3	1	1	1	1	2	2	1
128	2	56	1	3	4	2	1	1	1	0	1	1	1	1	1	1	1	3	3	1	1	2	1	2	3	1	2	3	3	1	3	1	1	1	2	2	3	2	1	2	2	2	3	3	1	1	1	1	1
129	1	38	2	5	4	1	1	0	1	0	1	1	0	1	1	1	3	2	2	2	1	2	1	3	3	3	3	3	3	3	3	1	3	1	3	3	2	1	1	3	3	3	2	2	2	1	1	1	1
130	2	59	1	2	4	2	1	1	1	0	0	1	1	0	1	1	3	1	2	3	1	1	1	3	3	1	2	3	3	1	3	1	1	1	3	3	2	3	1	2	3	2	1	1	1	1	2	2	1
131	2	61	1	2	4	2	1	0	1	0	0	1	1	0	1	1	3	1	3	3	3	1	1	3	3	3	2	3	3	2	2	3	1	1	3	3	1	2	2	2	3	2	3	1	1	1	2	2	1
132	1	63	1	2	4	2	1	0	1	0	1	1	0	1	1	1	1	1	3	1	3	3	3	2	3	1	3	3	3	2	2	1	1	1	3	3	2	2	1	2	3	2	2	2	1	1	2	3	3
133	2	54	1	4	4	2	1	0	1	0	1	1	0	0	1	1	1	2	2	3	2	1	1	1	1	1	1	3	3	1	1	1	3	1	3	3	2	3	2	3	3	3	2	2	1	1	3	1	1
134	2	49	1	2	4	2	1	1	1	0	1	1	0	1	1	1	2	3	3	3	1	1	1	1	1	1	1	3	3	1	2	3	2	2	1	2	2	3	1	2	3	2	1	2	2	1	2	2	1
135	1	57	1	2	4	2	1	1	1	0	1	0	0	0	1	1	3	3	3	3	2	3	3	1	1	1	3	3	3	2	2	3	2	1	3	3	2	2	2	2	2	2	2	2	2	2	3	2	1
136	1	30	4	6	4	4	1	0	1	0	1	0	0	1	1	1	3	2	3	3	1	1	1	3	3	3	2	3	3	1	3	3	1	1	1	1	1	3	1	2	3	3	2	1	1	1	1	1	1
137	2	55	4	6	4	2	1	1	1	0	1	1	0	1	1	1	1	1	1	3	2	2	2	2	3	3	3	3	1	3	3	1	1	1	3	3	3	3	1	3	3	3	2	2	1	1	1	1	1
138	1	60	1	2	1	2	1	1	1	0	0	1	0	1	1	1	3	2	3	3	1	1	1	3	3	2	2	3	3	1	1	3	3	1	3	3	1	3	1	2	3	3	3	3	2	1	3	2	3
139	2	69	1	2	4	2	1	0	1	0	1	1	0	0	1	1	3	3	3	3	1	2	2	3	2	3	3	3	3	3	3	3	2	1	2	3	2	3	2	3	3	2	2	2	2	2	3	1	2
140	2	37	1	3	3	2	1	1	1	0	1	1	0	1	1	1	2	1	3	3	1	2	2	3	3	3	3	3	3	3	3	1	3	1	3	3	2	3	2	3	3	3	2	2	2	2	2	2	1
141	1	58	1	2	4	2	1	1	1	0	1	1	0	1	1	1	1	1	3	3	1	3	3	3	3	3	3	3	3	3	3	1	1	1	2	2	2	3	1	2	3	2	2	2	2	1	3	2	2
142	2	47	1	3	4	2	1	1	1	0	1	1	0	1	1	1	1	1	1	3	1	1	1	1	1	1	1	3	3	1	1	1	3	3	1	1	2	3	2	3	3	2	2	1	1	2	2	2	1
143	1	48	1	2	4	2	1	1	1	0	1	1	0	1	1	1	1	1	3	3	1	1	1	3	3	2	1	3	3	1	3	3	1	1	1	2	2	2	2	3	3	3	2	1	1	2	2	1	1
144	2	65	1	2	4	2	1	1	0	0	1	1	0	1	1	1	3	3	3	3	3	2	3	1	3	2	3	3	3	2	2	2	1	1	3	3	2	3	2	3	3	2	1	1	1	1	2	1	2
145	1	59	1	2	4	2	1	1	1	0	1	1	0	1	1	1	3	1	3	3	3	3	3	3	3	3	3	3	3	3	3	3	1	2	3	3	2	2	2	3	3	2	2	2	1	2	1	1	1
146	2	50	1	3	2	2	1	1	1	0	1	1	0	1	1	1	2	2	3	3	2	3	3	3	3	3	3	3	3	3	3	3	3	3	3	3	2	2	1	2	3	2	2	2	1	2	2	2	2
147	1	42	1	3	4	2	1	1	1	0	1	1	0	0	1	1	2	2	2	3	2	3	3	3	2	3	3	3	3	3	3	2	3	3	3	3	1	3	2	3	3	2	2	2	2	1	2	2	2
148	1	39	5	2	4	2	1	1	1	0	1	1	0	1	1	1	2	1	3	3	1	3	3	3	3	3	3	3	3	3	3	1	3	3	3	3	2	2	2	2	3	2	2	2	1	1	2	1	1
149	2	61	1	2	3	2	1	1	1	0	1	1	0	0	1	1	2	1	3	2	2	3	3	3	3	3	3	3	3	3	1	1	1	3	3	3	2	3	2	3	3	3	2	2	1	2	3	2	1
150	1	62	1	2	4	2	0	1	1	0	1	1	0	0	1	1	3	3	3	3	3	3	3	3	3	1	3	2	3	2	2	2	2	2	2	2	2	3	2	3	3	3	2	2	2	1	3	3	2
151	2	62	1	2	4	2	1	1	1	0	1	1	0	1	1	1	3	3	1	3	1	3	3	3	3	3	3	3	3	3	3	3	1	1	3	3	2	2	1	2	3	3	2	2	1	2	3	2	2
152	1	64	3	2	4	2	1	1	1	0	1	1	0	1	1	1	2	1	3	3	1	3	3	3	3	3	3	3	3	3	3	1	1	1	3	3	2	3	3	2	3	3	2	2	1	2	2	2	1
153	2	65	1	2	4	2	1	0	0	0	1	1	0	0	1	1	3	3	3	3	3	3	3	1	3	1	3	1	3	2	3	2	1	1	3	1	3	1	2	3	3	2	2	2	1	3	3	3	2
154	2	60	1	2	4	2	1	1	1	0	1	1	0	1	1	1	3	3	3	3	3	3	3	3	3	3	3	3	3	3	3	1	3	1	1	3	3	3	1	3	3	3	2	1	1	3	3	2	3
155	2	69	1	2	4	3	1	0	1	0	0	1	0	0	1	1	2	2	2	2	3	2	1	3	3	3	3	3	3	3	3	1	1	2	3	3	3	3	1	3	3	3	2	1	1	1	3	2	1
156	1	53	1	2	4	2	1	1	1	0	1	1	0	1	1	1	1	1	3	3	3	2	2	2	2	1	3	3	3	2	3	3	1	2	3	3	3	3	2	2	3	3	2	1	2	1	3	3	1
157	1	45	1	2	3	2	0	0	0	1	1	0	1	0	1	1	3	3	1	1	3	1	1	3	3	3	1	3	3	1	3	3	1	1	3	3	3	3	1	3	3	2	2	2	2	1	3	3	1
158	1	52	1	2	4	2	0	0	0	1	1	0	1	0	1	1	1	3	1	1	3	1	1	3	3	1	1	3	2	1	3	3	2	2	3	3	3	3	1	3	3	2	2	2	2	1	3	3	1
159	1	64	1	2	4	2	0	1	1	0	1	1	1	1	1	1	1	3	1	1	3	1	1	3	2	2	1	1	3	1	2	2	1	1	3	3	2	3	2	3	3	3	2	1	2	3	3	3	1
160	1	38	1	2	3	1	1	1	0	1	1	0	1	1	1	1	2	1	3	3	3	3	3	3	3	3	3	3	3	3	3	1	1	1	3	3	3	3	2	2	3	1	2	2	2	1	1	1	1
161	1	44	2	6	4	2	1	1	1	0	1	1	1	0	1	0	1	1	2	3	3	2	2	3	3	2	3	3	3	2	3	3	1	1	3	3	1	3	3	3	3	2	1	1	2	1	3	3	1
162	2	48	1	2	4	2	1	0	1	0	1	0	0	1	1	1	2	1	3	1	1	1	1	2	2	2	1	3	1	1	1	3	1	1	1	3	2	3	1	3	3	2	2	2	1	1	1	1	1
163	1	55	1	3	2	2	1	0	0	1	1	0	0	1	1	1	2	1	3	1	1	1	1	3	3	3	1	3	3	1	1	3	1	1	3	3	2	3	1	3	3	2	2	2	1	1	1	1	1
164	2	30	1	4	2	2	1	1	1	0	1	1	0	1	1	1	1	1	3	3	2	2	2	1	1	1	3	3	3	2	3	2	3	3	3	3	3	2	1	2	3	2	2	2	1	1	2	2	1
165	2	53	1	2	4	2	1	1	1	0	1	1	0	1	1	1	1	1	1	1	1	2	1	3	3	3	2	3	3	2	2	2	1	1	3	3	2	3	2	3	3	1	2	2	1	1	3	2	1
166	2	39	1	2	4	2	1	1	1	0	1	1	0	1	1	1	3	1	3	3	1	2	2	3	3	3	3	3	3	3	3	1	1	1	3	3	1	3	2	3	3	2	1	1	1	1	2	1	1
167	1	39	4	4	4	2	1	0	0	0	1	1	1	1	0	1	2	2	2	2	2	2	1	3	3	3	3	3	3	3	2	3	1	1	3	2	2	3	1	2	1	2	2	2	2	2	2	1	2
168	1	50	1	4	3	2	1	0	0	0	1	1	1	0	1	0	3	3	3	3	1	3	3	3	3	3	3	3	3	3	3	3	1	1	1	1	2	1	2	2	3	2	2	2	2	1	1	1	1
169	1	51	1	2	1	2	1	1	1	0	1	1	0	1	1	1	3	3	3	3	1	2	3	3	3	3	3	3	3	3	1	3	3	3	3	3	2	2	1	3	3	2	1	2	1	2	3	2	1
170	2	55	1	2	4	2	1	1	1	0	1	0	0	1	0	1	1	3	1	3	1	2	2	3	3	3	3	3	3	3	3	3	3	1	3	3	2	2	2	3	3	1	2	2	1	1	2	1	1
171	2	41	1	2	4	2	1	0	0	0	1	1	0	1	1	0	3	1	3	2	1	2	1	3	3	3	3	3	2	3	3	3	1	1	3	3	2	1	2	3	3	2	2	2	1	1	2	1	1
172	1	46	1	3	3	2	1	1	1	0	1	1	0	0	1	1	1	1	3	3	1	3	3	1	3	1	3	3	3	2	3	3	3	2	3	3	2	3	2	3	3	2	2	2	2	2	3	2	2
173	1	40	1	2	4	2	1	1	1	0	1	1	0	0	1	1	1	1	1	3	1	2	2	3	3	3	3	3	3	3	3	3	1	1	3	3	1	1	2	2	1	3	2	2	2	1	3	3	3
174	2	36	4	3	4	2	1	1	0	0	1	0	0	1	1	1	1	1	3	3	1	3	3	1	3	3	3	3	3	3	3	3	1	1	3	3	2	3	2	3	3	1	1	1	1	1	2	2	1
175	2	50	1	2	2	2	1	1	1	0	1	1	1	1	1	1	1	1	3	1	3	3	3	3	3	3	3	3	3	3	3	1	1	1	3	3	3	1	1	3	3	2	2	2	1	2	3	2	2
176	2	38	1	2	4	2	1	1	1	0	1	1	0	1	1	1	1	1	1	3	1	1	1	2	3	3	1	3	2	1	2	3	1	1	1	3	1	1	2	2	3	1	2	2	1	1	2	1	1
177	2	50	1	2	4	2	1	1	1	1	1	1	0	1	1	1	3	3	3	1	1	1	1	3	3	3	1	2	3	1	3	3	3	3	3	3	3	3	1	2	1	3	2	2	2	1	2	1	1
178	1	54	1	2	2	2	1	1	1	0	1	1	0	1	1	1	2	1	1	1	1	2	1	3	3	3	2	3	3	2	1	1	1	1	3	3	2	2	2	3	3	1	3	3	2	1	2	2	2
179	1	52	4	5	4	2	1	1	1	0	1	1	0	0	1	1	1	1	1	1	1	1	1	3	3	3	1	3	3	1	3	3	1	1	3	3	2	1	2	3	3	2	2	2	1	1	3	3	2
180	1	63	1	4	1	2	1	1	1	0	1	1	0	0	1	1	3	2	3	3	1	2	3	3	3	3	3	3	3	3	3	3	3	3	3	3	2	1	1	3	3	2	2	2	2	2	2	2	1
181	2	57	2	2	4	3	1	1	1	0	1	1	0	1	1	1	3	3	3	3	1	2	2	2	3	3	3	3	3	3	3	3	1	3	3	2	2	3	1	3	3	3	1	1	1	1	2	1	1
182	1	53	1	2	4	2	1	0	1	0	1	0	0	0	1	1	1	1	1	1	1	2	1	3	3	3	2	3	3	2	3	1	1	1	2	2	2	1	2	3	3	2	2	2	2	1	1	1	1
183	2	66	1	2	4	3	1	1	1	0	1	0	1	1	1	1	1	3	3	3	1	1	1	3	3	3	1	3	3	1	2	3	1	3	3	3	2	3	3	3	3	3	2	2	1	1	2	1	1
184	1	57	1	2	2	2	1	1	1	0	1	1	1	0	1	1	1	3	3	3	1	3	3	3	3	3	3	3	3	3	3	3	1	1	3	3	2	2	2	2	1	2	2	2	1	1	2	1	1
185	1	56	1	2	2	2	1	1	1	0	1	1	0	0	1	1	1	3	3	3	1	3	3	3	3	3	3	3	3	3	2	3	1	1	1	3	3	2	2	2	3	3	3	1	1	1	2	1	1
186	2	51	1	2	1	2	1	1	0	0	1	1	1	0	1	1	1	3	3	3	1	3	3	3	3	3	3	3	3	3	3	3	1	1	1	2	3	3	2	2	3	1	3	3	1	3	2	1	1
187	2	41	1	2	4	2	1	1	0	1	1	1	0	0	0	1	2	1	3	3	1	1	1	3	3	3	1	3	3	1	3	1	3	3	3	3	3	2	2	3	3	2	2	2	1	1	3	1	1
188	1	64	1	2	2	2	1	1	1	0	1	1	1	0	1	1	1	3	3	3	1	3	3	3	3	2	3	3	3	2	3	2	2	2	2	2	2	2	2	2	1	2	2	2	2	1	2	1	1
189	2	65	1	2	2	2	1	1	0	1	0	0	0	0	1	1	1	1	3	3	3	3	3	1	3	2	3	3	3	2	3	3	1	1	3	3	3	3	3	3	3	3	3	3	1	1	3	2	1
190	2	55	1	2	2	2	1	1	1	0	1	1	0	0	1	1	1	1	2	2	1	2	1	3	3	3	2	3	3	2	3	1	1	1	3	3	1	3	3	3	3	3	2	2	1	1	3	3	1
191	1	54	1	2	4	2	1	1	0	1	1	1	0	1	1	1	3	3	2	1	2	3	3	3	3	3	3	3	1	3	3	3	1	1	1	3	1	3	2	3	2	2	3	2	1	1	1	1	1
192	2	61	1	2	2	2	1	1	1	0	1	1	0	1	1	1	1	3	3	3	1	3	3	3	1	3	3	3	3	3	3	1	1	1	3	3	2	3	2	3	3	2	1	1	1	1	2	2	1
193	1	35	1	2	3	2	1	1	1	0	1	1	1	1	1	1	1	1	1	3	1	3	3	3	3	3	3	3	3	3	3	1	1	3	3	3	2	3	2	3	3	2	2	1	1	1	3	2	1
194	2	67	1	2	3	3	1	1	1	1	1	0	0	0	1	1	2	2	3	3	1	3	3	3	3	3	3	3	3	3	3	3	3	1	3	3	3	3	2	3	3	2	2	2	1	1	2	1	1
195	1	48	1	2	3	2	1	1	1	0	1	0	0	1	1	1	1	1	3	3	1	2	2	3	3	3	3	3	3	3	3	1	1	1	3	3	1	3	2	3	3	2	1	2	2	1	3	1	2
196	2	57	1	2	3	2	1	1	1	0	0	1	0	0	1	1	3	3	3	3	2	2	2	3	3	2	3	3	3	2	2	2	1	1	3	3	1	1	2	2	3	2	1	1	1	1	2	1	1
197	2	49	1	2	4	2	1	1	1	0	1	1	0	0	1	1	3	1	3	3	2	1	1	3	3	1	2	3	3	1	3	1	1	1	1	3	3	3	2	2	3	2	2	2	1	1	2	2	1
198	1	51	5	2	4	2	1	1	1	0	1	1	0	1	1	1	3	3	1	3	3	3	3	3	3	3	3	3	3	3	3	1	3	3	3	3	2	3	2	3	3	2	2	2	2	1	1	1	1
199	1	47	1	2	2	1	1	1	0	1	0	1	0	0	0	0	3	2	1	2	3	1	1	1	1	1	1	3	3	1	1	1	1	1	3	3	3	3	2	3	3	3	2	2	2	3	1	1	1
200	1	36	5	4	2	1	1	1	1	0	1	0	0	1	1	1	2	1	1	1	2	1	1	3	3	3	1	1	3	1	3	3	1	1	3	3	2	1	1	3	1	2	2	2	2	1	2	2	1
201	1	44	1	2	4	2	1	0	1	0	0	1	0	0	0	1	2	2	1	3	3	3	3	2	3	1	3	3	3	2	3	1	3	1	3	3	2	1	1	2	3	1	2	2	2	2	1	1	1
202	2	30	1	3	3	2	1	1	1	0	1	1	1	1	1	1	1	1	1	3	1	3	3	3	3	3	3	3	3	3	3	3	3	3	3	3	1	1	1	3	3	2	2	2	1	2	3	2	3
203	1	55	1	2	4	2	1	1	1	0	1	1	0	0	1	1	1	1	1	1	1	1	1	1	1	1	1	3	3	1	3	3	1	1	1	3	2	2	3	3	3	2	2	2	1	1	3	2	1
204	1	60	1	2	2	2	1	1	1	0	1	1	1	1	1	1	1	1	1	3	1	3	3	3	3	3	3	3	3	3	3	3	1	1	3	3	2	2	2	3	3	3	2	2	1	1	1	1	1
205	1	40	1	2	2	2	1	1	1	0	1	1	0	1	1	1	2	2	2	3	3	2	2	2	3	2	3	3	3	2	3	1	1	1	3	3	2	2	2	3	3	3	2	2	1	2	1	1	1
206	1	61	1	2	2	2	0	1	1	1	0	0	0	1	1	1	3	1	3	3	3	3	3	3	3	1	3	3	3	2	3	3	3	3	3	3	1	1	1	3	1	2	1	1	1	1	1	1	1
207	2	62	1	2	3	1	1	0	1	1	1	0	1	0	0	0	2	2	3	2	1	2	1	3	3	2	3	3	3	2	2	3	2	1	2	3	2	2	1	2	2	2	1	2	2	3	2	2	1
208	2	35	1	2	4	2	1	1	1	0	1	1	0	1	1	0	2	3	3	1	2	3	3	3	3	1	3	3	3	2	3	3	1	1	3	3	3	1	2	3	3	2	2	2	1	1	3	2	1
209	2	58	1	2	4	2	1	1	1	1	1	1	0	1	1	1	1	1	1	3	3	3	3	3	3	3	3	3	3	3	3	1	1	1	3	3	2	1	2	3	3	2	2	2	1	2	1	1	1
210	1	32	1	2	3	1	1	0	1	0	1	0	0	1	1	1	1	1	3	3	1	2	2	1	1	1	3	3	3	2	3	1	1	2	3	3	1	1	1	2	3	3	3	3	2	1	2	1	1
211	2	40	2	4	4	3	0	1	0	0	1	1	0	0	0	1	2	1	2	1	2	2	1	2	1	2	2	1	1	1	2	2	1	2	1	2	2	2	1	1	2	1	2	1	2	1	2	1	2
212	1	38	1	4	1	1	1	1	1	0	1	0	1	1	1	1	1	1	1	1	2	1	1	1	1	1	1	1	1	1	1	1	1	1	1	1	2	2	2	2	2	2	2	2	2	2	1	1	2
213	1	39	1	3	1	1	1	1	1	0	1	0	1	1	0	0	1	1	1	2	2	1	1	1	1	1	2	2	2	2	2	1	1	1	1	1	1	1	1	1	1	1	2	2	2	2	1	1	1
214	1	47	1	2	4	2	1	0	1	0	1	1	0	0	1	1	2	2	3	2	2	2	2	2	2	2	1	1	1	1	2	2	2	1	1	1	1	2	1	2	2	2	2	2	2	2	1	1	1
215	1	45	4	2	4	2	0	1	1	0	1	1	0	0	1	1	3	3	3	2	3	2	2	3	2	1	1	2	1	1	1	2	2	2	3	3	2	1	2	2	1	2	2	2	2	2	1	2	1
216	2	45	5	3	4	4	0	0	0	1	0	1	1	0	1	1	2	1	2	2	2	2	2	2	2	2	1	2	1	2	1	2	1	2	1	2	2	2	2	1	2	1	2	1	2	1	2	2	1
217	2	40	2	2	2	2	1	1	1	0	1	0	1	1	1	1	1	1	1	1	1	1	1	1	1	1	2	2	2	2	2	1	1	1	2	2	1	1	2	2	2	2	3	3	2	2	1	1	1
218	2	40	2	2	2	2	1	1	1	0	0	0	1	1	1	1	1	2	3	2	1	1	2	3	2	1	1	1	1	1	1	2	2	1	1	1	1	1	1	1	2	2	2	1	1	1	1	1	2
219	2	40	2	2	4	2	1	1	1	0	1	1	1	1	1	0	1	1	1	2	1	1	1	2	1	2	1	1	1	2	1	2	1	1	1	2	1	1	1	1	1	1	1	1	1	1	2	1	2
220	1	35	2	3	4	2	1	1	1	0	1	1	0	1	1	0	2	2	3	1	2	3	3	3	2	2	1	2	2	2	1	2	2	1	2	1	1	1	2	2	2	1	1	2	2	1	1	1	2
221	2	50	1	1	2	2	0	0	0	1	0	1	0	0	1	1	2	2	2	2	2	3	3	3	3	2	2	2	1	1	1	2	2	2	2	2	1	1	2	2	2	2	2	1	1	1	2	2	3
222	1	48	5	1	2	2	1	1	1	0	1	0	1	1	0	0	2	2	2	1	1	1	1	1	1	1	1	1	1	1	1	2	2	2	2	2	3	3	3	3	2	1	2	3	1	2	1	1	1
223	1	45	1	3	2	2	1	1	1	0	1	1	0	0	1	1	2	2	2	2	2	1	1	1	1	1	2	2	2	2	2	2	2	2	2	2	1	1	1	1	1	1	1	2	2	2	1	1	1
224	2	45	3	4	4	2	1	1	1	1	0	0	0	0	1	1	1	2	2	2	1	1	1	1	1	1	2	2	2	2	2	1	1	1	1	1	1	1	1	1	1	1	1	1	2	2	1	1	2
225	2	33	2	4	4	2	1	1	1	0	1	1	0	0	1	1	2	2	3	1	1	2	2	3	3	3	2	3	2	2	1	2	1	2	2	2	1	3	1	3	2	2	2	2	2	2	2	1	1
226	1	48	1	4	3	1	1	1	1	0	1	1	0	0	1	1	1	1	1	1	1	1	2	1	2	2	2	2	1	1	1	2	1	1	1	1	1	1	2	1	3	2	1	2	2	2	1	1	1
227	2	46	1	2	1	2	1	1	1	1	1	1	1	0	1	0	1	1	1	2	3	1	2	3	1	2	3	1	2	3	1	2	3	1	2	3	1	2	3	1	2	3	1	2	2	3	1	2	3
228	1	45	2	4	4	4	1	1	1	1	1	1	0	0	0	1	2	2	2	2	1	2	2	2	2	2	2	2	1	1	1	2	2	2	2	1	1	1	1	1	1	2	2	2	2	2	1	1	1
229	2	40	2	1	2	3	0	0	0	0	0	1	0	0	1	1	1	1	2	1	1	1	1	2	1	1	1	1	1	1	1	1	1	1	1	1	2	1	1	1	1	2	1	1	1	1	2	1	1
230	2	30	2	1	4	2	1	1	1	0	0	0	1	1	1	1	1	2	2	2	3	1	1	1	1	1	1	1	1	1	1	2	2	2	2	2	1	1	2	2	2	2	2	2	1	1	1	1	1
231	2	40	1	1	1	2	1	1	1	1	0	0	1	1	0	0	2	2	1	1	1	3	2	2	2	1	1	1	1	2	2	1	1	1	2	2	1	1	2	2	2	2	2	2	2	1	1	1	2
232	1	38	3	3	2	2	1	1	1	0	1	1	1	1	0	0	2	2	2	2	3	1	1	2	1	1	2	1	2	2	2	1	3	3	1	1	1	1	1	1	1	1	1	1	1	1	1	1	2
233	1	35	3	2	2	2	1	1	1	0	0	0	0	0	1	0	1	1	1	1	1	1	1	1	1	1	2	2	2	2	1	1	1	1	1	1	1	1	1	1	1	3	3	3	3	3	1	1	1
234	1	50	1	1	2	2	1	1	1	0	1	1	0	1	0	0	1	1	2	2	1	1	1	1	2	2	1	1	1	1	1	2	2	2	1	1	1	1	1	1	2	2	2	2	2	2	1	1	2
235	1	40	3	3	3	2	1	1	1	1	0	0	0	0	0	0	1	1	2	2	3	1	1	2	2	2	1	1	1	2	2	3	3	3	2	2	1	1	1	1	1	1	2	2	2	2	2	2	1
236	2	40	2	1	3	1	1	1	1	0	1	1	0	1	0	0	1	1	2	2	1	1	1	2	2	2	2	1	1	1	2	2	2	1	1	2	1	1	1	1	2	2	2	3	3	3	1	2	2
237	1	30	1	2	3	4	1	1	1	1	0	0	0	0	1	1	1	1	2	2	1	1	1	1	2	2	2	2	1	1	1	1	1	2	2	2	1	1	1	2	2	2	2	1	1	3	1	1	2
238	1	38	3	4	2	1	0	0	0	1	0	0	0	0	1	1	1	1	1	2	2	1	1	1	2	2	2	2	2	2	2	1	1	1	1	1	2	2	1	1	1	1	1	1	1	1	1	1	2
239	2	34	1	1	3	1	1	1	1	0	1	1	0	0	0	0	1	1	1	2	2	2	2	2	2	2	2	2	1	1	1	1	1	1	1	1	2	2	2	2	1	1	1	1	1	1	1	1	2
240	2	38	1	1	2	2	1	1	0	1	0	1	0	0	1	1	2	2	2	1	1	1	1	2	1	1	1	1	1	1	2	2	2	2	2	2	1	1	1	1	1	3	3	3	2	1	1	1	1
241	2	47	3	5	3	2	0	0	0	0	0	0	1	0	1	0	2	2	1	2	3	1	1	1	1	3	2	1	2	2	3	2	2	2	2	2	2	1	2	2	2	1	1	2	1	1	1	2	2
242	1	38	1	4	1	1	0	0	0	1	1	0	1	0	1	0	1	1	2	2	1	1	1	2	2	2	2	2	2	2	1	1	1	1	1	1	2	2	1	1	2	1	1	1	2	2	1	2	2
243	2	40	2	1	3	3	1	1	1	0	1	0	1	1	0	1	2	2	2	1	1	1	1	2	2	2	1	1	2	2	2	2	2	1	1	1	1	2	2	1	1	1	2	2	2	2	1	1	2
244	2	42	1	5	1	1	1	0	1	1	1	1	0	1	0	0	1	2	2	2	1	3	3	3	2	2	2	2	2	2	1	1	1	1	1	2	1	2	1	2	3	2	1	2	2	2	1	1	2
245	1	47	1	1	2	2	1	1	1	0	0	1	1	0	1	0	2	2	1	1	3	1	1	2	3	2	2	1	2	2	2	2	2	1	1	1	1	2	1	2	1	2	1	1	1	1	1	1	2
246	2	39	3	5	4	2	1	1	1	0	1	1	1	1	1	1	2	2	3	1	2	1	1	2	2	2	1	1	2	2	2	1	1	1	2	2	2	2	2	1	1	1	1	1	1	1	2	2	3
247	2	48	2	5	3	2	0	0	0	0	1	1	1	1	1	1	2	2	3	3	1	1	2	2	2	1	2	2	2	1	1	2	2	1	1	3	2	2	2	1	1	1	1	1	2	3	1	1	2
248	1	39	1	3	2	2	1	1	1	0	0	0	0	0	0	1	1	2	3	2	1	1	2	2	2	1	1	1	1	2	3	3	3	3	3	2	2	2	2	1	2	3	2	1	1	1	1	1	2
249	2	40	1	5	4	1	1	0	0	0	1	1	1	0	1	1	2	1	2	3	2	3	1	2	2	2	2	3	3	2	3	1	1	1	3	3	1	1	2	2	2	2	1	1	1	1	1	1	1
250	1	34	2	4	3	2	0	1	1	0	1	0	1	0	1	1	1	1	2	2	2	1	1	2	2	2	2	1	1	3	3	1	2	1	3	1	1	1	1	1	2	2	2	2	2	2	1	2	3
251	1	40	1	4	1	2	0	0	1	0	1	1	1	1	0	0	2	2	2	2	2	2	2	2	2	2	3	3	3	3	3	2	2	2	2	2	1	1	1	1	1	1	1	1	1	1	1	1	1
252	1	40	1	1	3	4	1	0	0	1	0	1	0	1	0	1	2	2	2	3	2	2	2	3	3	3	2	2	2	2	2	3	3	3	2	2	3	3	2	2	2	3	3	3	3	3	2	2	3
253	1	35	2	4	4	2	1	1	0	0	1	0	0	1	1	1	1	2	1	2	3	1	1	2	2	2	2	2	2	2	1	2	1	1	1	2	1	1	1	1	1	1	1	2	2	1	1	1	1
254	2	36	5	1	3	2	0	0	0	1	1	1	1	0	0	1	2	2	1	2	2	2	2	2	1	1	2	2	2	2	2	1	1	2	3	3	2	2	3	3	3	1	1	1	1	2	2	2	3
255	2	47	3	5	3	1	1	1	0	0	1	1	0	0	1	0	2	2	2	1	2	1	1	1	2	2	2	2	2	1	1	2	1	3	3	3	1	1	1	2	2	2	2	1	1	2	2	2	2
256	1	40	1	1	3	2	1	1	0	1	0	1	0	0	1	1	2	2	2	2	2	1	1	2	2	2	1	1	1	1	1	2	2	2	2	2	2	2	2	3	3	3	3	3	3	3	2	2	3
257	1	42	1	3	3	1	1	1	0	1	1	1	0	1	0	0	2	2	2	2	2	1	1	1	1	1	2	2	2	2	2	2	2	2	2	2	1	1	1	1	1	1	1	1	1	1	1	1	1
258	2	46	3	5	3	1	0	1	1	0	1	0	0	1	0	0	2	2	3	3	3	1	1	1	1	2	2	1	1	1	1	2	2	1	1	1	1	1	1	1	1	1	1	1	1	1	2	2	3
259	1	30	3	5	3	1	1	1	0	1	1	1	0	0	1	1	2	2	3	3	3	2	2	1	2	2	2	3	3	3	3	2	2	2	2	2	2	2	2	1	1	2	3	3	2	2	2	2	3
260	1	35	1	1	2	2	0	0	0	1	1	1	0	1	0	1	1	2	3	2	2	2	2	2	2	2	3	3	2	2	2	2	2	2	1	1	1	1	1	1	1	2	2	2	3	3	2	2	3
261	2	33	3	5	4	2	0	0	0	1	1	0	0	1	0	0	1	1	2	3	1	1	1	2	2	2	2	2	2	2	1	2	2	3	3	3	1	1	1	1	1	1	1	1	1	1	1	1	2
262	1	38	1	2	3	1	1	1	1	0	1	1	0	0	1	1	2	2	2	2	2	2	2	2	2	2	2	2	2	2	2	2	2	2	2	2	1	1	2	2	2	2	2	2	2	1	1	1	1
263	2	38	1	4	1	1	1	0	0	0	1	0	1	0	1	1	2	2	2	2	3	1	1	1	1	1	2	1	1	2	3	2	2	2	2	2	1	1	1	1	1	1	1	1	1	1	1	1	1
264	2	32	3	4	3	2	1	1	1	0	1	0	1	1	0	0	1	1	2	2	1	2	3	3	3	2	2	2	1	1	1	3	3	3	2	2	1	1	1	2	2	2	3	3	3	1	1	1	2
265	1	37	1	4	1	1	0	0	0	1	1	1	0	1	0	0	2	2	3	1	1	1	1	1	2	3	3	3	2	2	2	2	2	2	3	3	2	2	2	2	2	2	2	2	2	2	2	2	3
266	1	32	5	1	3	1	1	1	0	1	0	1	1	1	0	0	2	2	3	3	3	1	1	2	2	2	1	1	2	2	2	2	2	2	2	2	1	1	1	1	1	2	2	2	2	2	2	2	3
267	1	35	5	3	3	2	0	1	0	1	0	1	0	0	1	0	2	1	1	1	1	2	2	2	2	2	1	1	1	1	1	2	2	2	1	1	1	1	1	2	2	2	3	3	3	3	2	2	2
268	1	40	1	2	3	2	1	1	1	0	1	1	0	1	1	1	2	2	2	2	2	2	2	2	2	2	1	2	2	2	2	1	1	2	2	2	1	1	1	1	1	1	1	1	1	1	1	1	1
269	2	42	1	2	3	2	1	1	1	0	1	1	0	0	1	1	2	2	2	2	2	2	1	2	1	1	2	2	1	2	1	2	1	2	1	2	1	1	1	1	1	1	1	1	1	1	1	1	1
270	1	43	5	1	3	1	1	0	0	0	1	1	0	0	1	1	2	2	1	1	1	1	1	2	2	2	1	1	1	1	1	2	2	2	2	2	1	1	2	2	1	1	1	1	1	1	1	1	2
271	1	39	3	2	4	2	1	1	1	0	1	1	0	0	1	1	2	2	2	2	2	2	2	2	2	2	2	2	2	2	2	2	2	2	2	2	1	1	1	1	1	1	2	2	1	1	2	1	1
272	2	40	4	2	4	2	1	1	1	0	1	1	0	0	1	1	2	2	3	3	3	1	1	1	1	1	2	2	2	2	2	2	2	2	2	2	1	1	1	1	1	1	1	2	2	1	1	2	1
273	1	42	5	1	4	1	1	1	0	1	0	0	0	0	0	1	2	2	2	1	1	1	2	1	2	3	2	2	2	1	2	1	2	1	2	1	1	1	1	1	1	1	1	1	1	1	1	2	2
274	2	32	1	2	4	2	0	0	0	0	1	1	1	1	0	0	1	2	3	2	3	1	2	2	2	2	1	1	1	1	2	2	2	3	3	3	2	2	1	1	1	1	1	1	1	1	3	3	3
275	1	43	1	1	3	1	1	1	0	1	0	0	0	0	1	1	2	2	2	3	3	1	1	2	2	3	3	2	2	2	2	1	1	1	1	2	2	2	3	3	3	3	3	3	3	3	2	2	3
276	1	42	5	1	3	1	1	1	0	1	0	0	1	1	1	1	2	2	2	3	1	1	1	1	1	1	2	2	1	1	1	2	2	3	3	3	2	2	2	3	3	2	2	2	3	3	1	1	2
277	2	40	2	2	4	2	1	1	0	0	0	0	0	0	1	1	1	1	2	2	3	1	1	2	2	2	1	1	3	3	3	3	3	2	2	2	1	1	1	1	1	1	1	1	1	1	2	2	3
278	1	37	1	4	4	1	1	1	0	1	1	1	1	1	1	1	2	2	3	3	3	1	1	2	2	2	3	3	3	3	3	3	3	3	2	2	1	1	2	2	3	1	1	1	1	1	1	1	2
279	1	47	5	4	3	1	1	1	0	1	1	0	0	1	0	0	2	2	2	2	2	2	2	1	1	1	2	2	1	1	3	3	2	3	3	1	1	1	1	1	1	1	1	1	1	1	1	1	2
280	1	43	5	1	3	1	1	1	0	0	0	0	1	0	1	1	1	1	2	3	1	1	1	2	2	2	1	1	2	2	3	2	2	2	2	2	2	2	2	3	3	3	2	2	3	2	1	1	2
281	2	44	2	3	3	1	1	1	1	0	1	1	0	0	1	1	3	1	3	3	3	3	2	2	2	2	3	3	3	3	3	3	1	2	3	3	1	1	1	2	2	2	2	2	1	1	2	2	1
282	2	46	2	1	2	2	1	1	1	0	1	1	0	0	1	1	3	1	3	3	3	3	3	2	2	2	3	3	3	3	3	3	2	2	2	2	1	1	1	2	2	2	2	2	1	1	2	2	1
283	2	45	2	3	2	1	1	1	1	0	1	1	0	0	0	0	3	1	2	2	2	3	3	2	2	2	2	2	3	3	3	2	2	2	3	3	1	1	1	2	2	2	2	2	1	1	1	1	1
284	1	43	1	2	1	1	1	1	1	0	1	0	0	1	0	0	3	1	3	3	3	3	2	2	2	2	3	3	3	3	3	3	1	2	3	3	1	1	1	2	2	2	2	2	1	1	1	1	1
285	2	33	1	5	3	1	1	1	1	0	0	0	0	1	0	0	3	1	3	2	2	2	2	2	3	2	3	2	2	3	2	3	2	2	2	3	1	1	1	2	2	2	2	2	1	1	1	1	1
286	2	42	1	2	1	1	1	1	1	0	1	1	0	0	1	1	3	1	2	2	2	2	2	3	3	2	2	1	1	3	3	3	3	3	3	3	1	1	1	2	2	2	2	2	2	2	1	1	1
287	2	39	1	2	1	1	1	1	1	1	0	1	0	0	1	1	1	1	1	3	3	3	3	3	3	3	3	3	3	3	3	3	3	3	3	3	1	1	1	2	2	2	2	2	2	1	1	1	1
288	1	51	5	3	3	2	1	0	1	0	1	1	0	0	1	1	2	1	1	2	2	3	3	2	2	2	3	3	3	3	3	2	2	2	2	2	1	2	1	2	2	2	2	2	2	2	2	2	2
289	1	40	5	3	3	1	1	0	1	0	0	1	0	0	1	1	3	1	3	3	3	2	1	1	3	3	3	2	2	3	3	3	2	2	2	3	1	1	1	2	2	2	2	2	2	2	2	2	2
290	1	40	4	3	3	2	1	1	1	0	0	0	1	0	1	1	3	1	3	2	3	2	2	2	2	3	3	3	3	3	2	3	1	2	3	3	1	3	1	2	2	2	2	2	2	2	2	2	2
291	1	33	3	5	4	1	1	0	1	0	1	0	0	0	1	1	3	1	3	3	3	3	2	2	2	1	3	3	3	3	2	3	1	2	2	2	1	3	1	2	2	2	2	2	2	2	1	1	1
292	1	45	3	5	3	2	1	0	1	0	1	0	0	0	1	1	3	1	2	2	2	2	1	2	3	1	3	3	3	3	3	3	2	2	3	3	2	3	2	3	3	3	3	3	3	3	1	1	1
293	1	39	1	2	1	1	1	0	1	0	0	1	0	0	1	1	3	1	2	2	2	3	3	2	3	2	3	3	3	3	3	3	2	2	2	3	1	1	1	2	2	1	2	2	2	2	1	1	1
294	2	45	3	2	4	2	1	0	1	0	1	1	0	0	1	1	3	1	2	2	2	2	2	3	3	2	3	2	3	3	3	3	3	3	3	3	1	1	1	2	2	2	2	2	2	2	1	1	1
295	2	33	3	4	3	4	1	0	1	0	0	1	0	0	1	1	3	3	3	3	3	3	3	2	2	2	3	3	2	3	2	3	2	2	3	3	1	3	1	2	2	2	2	2	2	2	2	3	3
296	2	40	1	5	1	1	1	1	1	0	1	0	0	0	1	0	3	3	3	3	3	3	3	2	2	3	3	3	3	3	3	2	1	3	3	3	1	2	1	2	2	2	2	2	2	1	1	1	1
297	2	44	2	3	3	2	1	1	1	1	1	1	0	0	1	1	3	1	2	3	3	3	3	2	3	2	3	3	3	3	2	3	1	1	2	2	1	1	1	2	2	2	2	2	2	2	2	1	1
298	2	39	1	2	1	1	1	1	1	0	1	1	0	0	1	1	3	1	3	3	3	2	2	2	2	2	3	3	3	3	3	3	2	2	2	2	1	1	1	2	1	2	2	2	1	1	1	1	1
299	2	42	1	2	3	2	1	1	1	0	0	0	0	0	1	1	2	1	3	3	2	3	2	2	3	3	3	2	2	3	3	3	3	1	3	3	1	2	1	2	2	2	2	2	2	2	2	2	2
300	2	49	3	2	4	1	1	1	1	0	0	0	0	0	1	0	3	1	2	2	2	2	2	3	3	3	2	2	2	3	3	3	2	2	2	2	1	1	1	2	2	2	2	2	2	2	2	2	2
301	2	51	2	2	2	2	1	1	1	1	0	1	0	0	1	1	1	1	2	3	2	3	3	2	2	2	1	2	3	3	3	3	3	2	3	3	1	2	1	2	2	3	3	2	2	1	2	2	1
302	2	35	3	2	3	1	1	1	1	1	1	0	0	0	1	1	2	2	3	2	1	2	3	3	2	3	3	3	3	1	2	3	1	1	3	3	1	2	1	2	1	2	2	2	2	2	2	3	1
303	2	46	2	1	2	2	0	1	0	1	1	1	0	0	0	1	3	1	3	3	1	1	3	3	3	1	3	3	3	1	3	1	1	1	1	3	1	1	1	3	1	2	2	2	2	1	2	2	1
304	2	40	1	5	1	1	0	0	1	1	1	1	0	1	0	1	3	1	2	2	2	3	3	2	2	2	3	3	2	2	3	3	3	3	3	3	1	1	1	2	2	2	2	1	1	1	2	2	2
305	2	30	1	3	3	1	1	1	1	0	1	1	0	0	1	1	3	1	3	3	3	3	2	2	2	2	3	3	3	3	3	3	2	2	3	3	1	1	1	2	2	2	2	2	1	1	2	2	1
306	1	40	1	3	3	3	1	1	1	0	1	1	0	0	1	1	3	1	3	3	3	3	3	2	2	2	3	3	3	3	3	3	2	2	3	3	1	1	1	2	2	2	2	2	1	1	2	2	1
307	2	33	2	3	3	2	1	1	0	0	0	1	0	0	1	1	3	1	3	3	3	3	3	2	2	2	3	3	3	3	3	3	1	1	1	1	1	1	1	2	2	2	2	2	1	1	2	2	1
308	1	32	5	3	2	1	1	1	1	0	0	0	0	1	0	0	3	1	3	3	3	2	2	2	2	2	3	3	3	3	3	3	1	3	3	3	1	1	1	2	2	2	2	2	1	1	2	2	1
309	1	39	1	5	1	1	1	1	1	1	1	0	0	0	1	1	3	1	2	2	2	3	2	2	2	2	3	3	3	3	3	3	1	3	3	3	1	1	1	2	2	2	2	2	1	1	2	2	1
310	2	38	1	2	1	1	1	1	1	0	1	1	0	0	1	1	3	1	2	2	2	3	3	2	2	2	3	3	3	3	3	3	1	2	3	3	1	1	1	2	2	2	2	2	1	1	2	2	1
311	2	49	2	3	3	2	1	1	1	1	0	0	0	0	1	1	3	1	3	3	3	2	2	2	3	1	3	3	2	3	2	3	1	2	2	2	1	2	1	1	2	2	2	2	2	1	2	2	1
312	1	47	3	5	3	2	1	1	1	0	1	1	0	0	1	1	3	1	1	3	3	3	2	2	3	2	3	3	3	3	2	3	2	2	2	2	1	1	1	1	2	2	2	2	2	2	2	2	1
313	1	52	2	3	3	2	1	1	1	0	1	0	0	0	0	0	3	1	2	3	3	3	2	2	3	1	3	3	2	3	2	2	2	2	2	2	1	1	1	2	2	2	2	2	2	1	2	3	1
314	2	40	3	5	3	4	1	1	1	0	1	1	0	0	1	1	3	1	2	3	2	3	2	2	2	2	3	3	3	3	3	2	2	3	3	3	1	1	1	2	2	2	2	2	2	2	2	3	1
315	1	40	1	5	1	1	1	0	1	0	0	0	0	0	1	1	3	1	3	3	3	3	3	2	2	2	3	3	2	2	2	3	2	2	3	3	1	2	1	2	2	2	2	2	2	2	1	1	1
316	2	34	5	1	4	2	1	1	0	0	1	1	1	0	0	1	2	2	2	2	2	2	1	2	2	1	2	2	2	1	1	1	1	2	1	2	2	2	2	2	2	2	2	2	2	2	2	2	1
317	2	35	2	3	3	1	1	1	1	1	1	1	0	1	1	0	1	1	3	1	1	1	1	1	1	1	2	2	1	1	2	2	2	2	2	3	1	3	1	3	1	2	2	2	1	1	2	2	1
318	1	42	1	5	4	1	0	1	1	0	0	1	0	1	1	1	2	2	1	1	2	2	2	2	1	1	1	2	1	3	1	2	2	2	2	2	2	2	3	1	1	2	3	1	2	3	2	2	2
319	2	48	3	4	3	1	1	1	1	1	1	1	1	0	1	0	2	1	3	1	1	2	2	2	1	1	2	2	3	2	2	2	2	3	2	2	1	2	1	3	1	2	2	2	1	1	2	2	1
320	1	40	2	1	4	2	1	1	1	0	1	1	0	0	1	1	2	2	2	1	2	1	1	1	2	1	1	1	2	2	2	1	1	1	1	1	2	2	2	1	2	2	2	2	2	1	1	1	1
321	2	32	4	4	3	1	1	1	1	1	1	1	1	0	1	0	2	1	3	1	1	2	2	2	1	1	2	2	3	2	2	2	2	3	2	2	1	2	1	3	1	2	2	2	1	1	2	2	1
322	1	43	5	1	4	2	1	1	1	0	0	1	0	1	1	0	2	2	1	2	2	2	2	2	2	3	2	1	2	2	2	2	2	2	2	3	2	1	2	2	1	2	2	2	2	1	1	1	1
323	1	45	5	1	3	1	1	1	1	1	1	1	1	0	1	0	2	1	3	1	1	2	2	2	1	1	2	2	2	2	2	2	2	2	2	3	1	2	1	3	1	2	2	2	1	1	2	2	1
324	1	45	5	1	3	1	1	1	1	1	1	1	0	1	1	0	1	1	3	1	1	1	1	1	1	1	2	2	1	1	2	2	2	2	2	3	1	2	1	3	1	2	2	2	1	1	2	2	1
325	1	30	5	2	2	1	1	1	1	1	1	1	1	0	1	0	2	1	3	1	1	2	2	2	2	2	2	2	2	2	2	2	2	2	2	2	1	2	1	3	1	2	2	2	1	1	2	2	1
326	1	35	1	1	4	2	1	1	1	0	1	1	0	0	1	1	2	2	2	3	3	3	3	3	2	2	3	3	3	2	3	2	2	2	3	3	2	2	3	3	3	3	2	2	2	2	1	1	2
327	2	39	1	4	4	1	1	1	1	0	0	1	0	1	0	1	2	3	3	3	3	3	2	2	2	2	2	2	3	3	2	2	3	2	2	2	1	2	2	2	1	2	2	2	2	1	1	1	2
328	1	48	1	2	4	2	1	1	1	0	1	1	0	1	1	1	2	2	1	2	2	2	2	2	2	2	1	1	1	2	2	2	1	1	2	3	2	2	3	1	1	2	3	1	2	3	2	2	1
329	1	47	4	2	4	1	1	1	1	0	1	1	0	0	1	1	2	3	3	3	2	2	1	2	3	1	2	2	3	2	2	2	2	3	2	2	1	3	1	1	1	2	2	2	2	1	2	2	2
330	1	31	5	1	4	2	0	1	1	0	1	0	0	0	1	1	2	2	2	2	2	2	3	2	2	3	2	2	2	2	3	2	2	2	2	2	2	1	2	2	1	2	2	2	2	1	1	1	1
331	2	35	4	2	4	2	0	0	1	0	0	0	0	0	1	0	2	2	2	2	2	1	1	2	2	3	1	1	1	2	1	1	1	2	1	2	1	1	2	2	2	2	2	2	2	1	1	1	2
332	1	47	5	1	4	2	1	1	1	0	0	1	0	0	1	1	2	2	3	3	3	1	3	3	3	2	1	3	3	3	3	1	2	2	2	3	1	2	2	3	3	2	2	2	2	2	2	2	2
333	2	46	3	4	3	1	1	1	1	1	1	1	1	0	1	0	2	1	3	1	1	3	3	3	2	2	3	3	3	2	3	2	2	2	3	3	2	2	3	3	3	3	2	2	2	2	1	1	2
334	1	46	5	1	2	1	1	1	1	1	1	1	0	1	1	0	1	1	3	1	1	1	1	1	1	1	2	2	1	1	2	2	2	2	2	3	1	2	1	3	1	2	2	2	1	1	2	2	1
335	1	40	1	4	4	1	1	1	0	0	1	0	0	0	0	0	2	2	2	2	2	2	2	2	1	2	1	1	1	1	1	1	2	1	1	1	1	1	2	1	1	1	2	2	2	1	2	1	1
336	1	41	1	4	4	1	1	1	0	0	1	1	0	0	1	1	2	3	3	3	3	3	3	3	3	2	2	2	2	2	3	2	2	2	3	2	1	1	1	2	1	2	2	2	2	1	2	2	1
337	2	42	1	5	4	1	0	1	1	0	0	1	1	0	1	0	2	2	2	2	2	2	1	2	2	1	2	2	2	2	2	1	1	2	2	1	2	2	1	2	2	2	2	2	1	1	2	1	2
338	1	45	5	1	3	1	1	1	1	1	0	1	0	0	1	0	1	1	3	1	1	2	2	2	2	2	2	2	2	1	2	2	2	2	2	3	1	2	1	3	1	2	2	2	1	1	2	2	1
339	1	31	4	2	4	2	0	1	1	0	0	1	0	0	1	0	2	2	2	2	2	2	2	2	2	2	1	1	1	1	1	2	1	1	2	2	2	2	2	2	2	2	2	2	2	2	2	2	2
340	2	48	5	1	3	1	1	1	1	1	1	1	1	0	1	0	1	1	3	1	1	2	2	2	2	2	2	2	2	2	2	2	2	2	2	3	1	2	1	3	1	2	2	2	1	1	2	2	1
341	1	40	1	4	4	1	1	1	1	0	1	1	0	0	1	1	3	3	3	3	2	2	3	2	2	2	2	1	1	2	2	2	2	3	2	2	2	3	1	1	1	2	2	2	2	1	1	1	1
342	2	40	1	4	4	1	1	1	0	1	0	1	0	1	1	0	1	2	2	2	2	2	1	1	2	2	1	1	1	1	1	1	1	1	1	2	1	1	1	1	2	2	2	2	1	1	1	2	2
343	1	34	5	1	4	2	1	1	1	0	1	1	0	0	1	1	2	3	3	3	3	2	2	3	3	3	3	2	2	3	3	3	2	3	2	2	3	3	1	2	1	2	2	2	2	1	1	1	2
344	2	49	2	4	3	1	1	1	1	1	1	1	0	1	1	0	1	1	3	1	1	2	2	2	1	1	2	2	1	1	2	2	2	2	2	3	1	2	1	3	1	2	2	2	1	1	2	2	1
345	2	45	2	4	3	1	1	1	1	1	1	1	1	0	1	0	2	1	3	1	1	1	1	1	1	1	2	2	1	1	2	2	2	2	2	3	1	2	1	3	1	2	2	2	1	1	3	3	3
346	2	45	4	6	2	1	1	1	1	1	1	1	0	1	1	0	1	1	3	1	1	1	1	1	1	1	2	2	1	1	2	2	2	2	2	3	1	2	1	3	1	2	2	2	1	1	2	2	1
347	1	44	1	2	4	1	1	1	1	0	0	1	0	1	0	1	2	3	3	3	2	3	3	3	3	3	2	2	3	3	3	2	2	2	2	2	2	3	1	1	1	2	2	2	2	1	1	1	2
348	2	33	3	3	3	1	1	1	1	1	1	1	0	1	1	1	1	1	3	1	1	2	2	2	1	1	2	2	1	1	2	2	2	2	2	3	1	2	1	3	1	2	2	2	1	1	2	2	1
349	2	45	2	1	4	2	1	1	1	0	0	1	0	0	1	1	2	2	3	2	3	2	2	3	3	2	2	3	3	3	2	2	2	3	3	3	2	2	2	3	1	2	2	2	2	1	1	1	2
350	1	46	2	1	4	2	1	1	1	0	1	0	0	0	1	1	2	2	3	3	3	2	3	3	3	3	3	3	2	2	2	3	3	2	2	2	3	2	2	1	1	2	2	2	2	1	2	2	1
351	1	48	1	2	4	2	1	1	1	0	1	1	1	1	0	0	1	1	1	1	1	2	2	2	1	1	2	2	3	3	3	2	2	1	3	3	1	1	1	1	1	2	3	3	3	3	1	1	1
352	2	32	4	2	4	2	1	1	1	0	1	1	1	1	0	0	1	1	1	1	1	2	2	2	1	1	2	2	3	3	3	2	2	1	3	3	1	1	1	1	1	2	3	3	3	3	1	1	1
353	2	34	4	2	3	2	1	1	1	0	1	1	1	1	0	0	1	1	1	1	1	2	2	2	1	1	2	2	3	3	3	2	2	1	3	3	1	1	1	1	1	2	3	3	3	3	1	1	1
354	2	45	5	3	2	2	1	1	1	0	1	1	1	1	0	0	1	1	1	1	1	2	2	2	1	1	2	2	3	3	3	2	2	1	3	3	1	1	1	1	1	2	3	3	3	3	1	1	1
355	1	48	1	2	4	2	1	1	1	0	1	1	1	1	0	0	1	1	1	1	1	2	2	2	1	1	2	2	3	3	3	2	2	1	3	3	1	1	1	1	1	2	3	3	3	3	1	1	1
356	1	45	4	2	3	2	1	1	1	0	1	1	1	1	0	0	1	1	1	1	1	2	2	2	1	1	2	2	3	3	3	2	2	1	3	3	1	1	1	1	1	2	3	3	3	3	1	1	1
357	2	55	2	2	4	2	1	1	1	0	1	1	1	1	0	0	1	1	1	1	1	2	2	2	1	1	2	2	3	3	3	2	2	1	3	3	1	1	1	1	1	1	3	3	3	3	1	1	1
358	1	32	4	2	4	2	1	1	1	0	1	1	1	1	0	0	1	1	1	1	1	2	2	2	1	1	2	2	3	3	3	2	2	1	3	3	1	1	1	1	1	1	3	3	3	3	1	1	1
359	2	54	1	2	4	2	1	1	1	0	1	1	1	1	0	0	1	1	1	1	1	2	2	2	1	1	2	2	3	3	3	2	2	1	3	3	1	1	1	1	1	2	3	3	3	3	1	1	1
360	2	42	1	2	4	2	1	1	1	0	1	1	0	0	1	1	1	1	1	2	2	3	3	3	2	1	2	2	2	2	1	1	1	1	1	1	1	1	1	1	1	2	2	2	2	2	1	1	1
361	1	61	1	2	4	4	1	1	0	0	1	1	0	1	0	1	2	2	3	3	3	1	1	2	2	2	1	1	2	2	2	1	2	2	2	1	1	1	2	2	1	2	1	2	3	1	3	2	1
362	1	60	1	2	4	2	1	1	1	0	1	1	0	1	1	1	2	1	3	3	2	2	2	2	1	2	3	3	3	1	3	3	1	3	3	2	1	1	2	2	3	2	2	2	2	1	2	1	1
363	1	50	1	2	4	2	1	0	0	0	1	0	0	0	1	1	2	1	3	3	2	2	2	3	2	1	3	3	3	2	2	3	1	1	3	2	1	1	2	2	3	2	2	2	3	1	2	1	1
364	2	36	1	4	1	1	1	1	1	0	1	1	1	0	1	1	2	2	2	1	1	2	2	2	2	2	3	1	2	1	2	1	2	2	2	2	2	2	2	2	2	2	2	2	3	3	2	2	1
365	1	35	1	1	2	4	1	1	1	0	1	1	1	1	0	0	2	2	2	1	1	2	2	2	2	1	3	3	3	3	3	2	2	2	2	2	2	2	2	2	2	2	3	3	3	3	2	2	2
366	1	51	1	2	3	2	1	1	1	0	1	1	0	0	1	1	2	2	2	2	2	3	3	3	3	3	2	2	2	2	1	1	2	2	2	2	2	2	2	2	2	2	2	2	2	2	2	2	1
367	1	50	1	2	2	1	1	1	0	1	0	1	0	0	1	1	3	3	3	3	3	2	2	2	2	2	1	1	1	1	1	3	2	2	3	3	2	2	2	2	2	2	2	2	2	2	2	2	1
368	2	43	1	2	1	1	0	0	0	1	0	0	0	0	0	0	1	1	2	3	3	3	3	3	3	3	2	2	2	3	3	3	3	3	3	3	1	1	2	2	2	2	2	2	2	2	1	1	1
369	1	68	1	1	3	4	1	1	1	0	1	1	0	0	1	1	2	2	2	1	1	2	2	2	1	1	1	1	1	2	2	1	3	1	1	2	1	1	1	1	1	2	2	2	2	2	1	1	1
370	1	47	1	4	4	3	1	1	1	0	1	1	0	0	1	1	3	3	3	3	3	1	1	1	2	3	3	3	3	3	3	2	2	1	2	3	2	2	2	2	2	2	2	2	2	2	2	2	1
371	1	37	1	2	4	1	1	1	1	0	1	1	0	0	0	1	1	2	3	3	3	3	1	2	3	3	3	3	3	1	3	3	1	1	3	3	1	1	2	2	3	2	1	1	2	1	3	3	1
372	2	54	1	2	4	2	1	1	1	0	1	0	1	1	1	0	2	3	2	2	3	3	1	2	2	3	3	3	3	2	3	2	1	1	2	3	1	1	2	2	2	2	2	1	1	1	3	2	2
373	2	32	1	4	4	3	0	0	0	1	1	1	0	1	1	1	2	2	2	3	3	1	1	3	1	1	2	2	1	2	3	1	1	2	3	2	2	2	2	2	2	3	3	3	3	3	1	1	1
374	1	40	1	4	4	4	1	1	1	0	1	1	0	0	1	1	2	2	2	1	1	3	2	2	1	1	1	1	1	2	2	2	1	1	2	2	1	1	1	1	1	1	3	3	3	3	1	1	2
375	1	59	1	2	4	2	1	1	0	0	1	1	0	0	1	0	3	3	3	2	3	2	2	2	2	2	3	1	1	1	1	3	1	1	2	2	1	1	1	1	1	3	3	3	3	3	1	1	2
376	2	55	5	3	4	2	1	1	1	1	1	1	1	0	1	1	1	1	3	3	1	2	2	3	3	3	3	3	3	2	2	3	1	1	3	3	2	2	2	2	3	2	2	2	1	1	2	2	2
377	2	35	1	2	2	2	1	1	0	0	1	1	0	1	1	1	3	1	3	2	2	2	2	2	1	2	3	3	3	2	3	1	1	1	1	3	2	3	1	3	3	2	2	2	2	2	3	2	2
378	1	51	1	2	4	2	1	1	0	0	1	0	0	0	1	1	1	1	2	3	1	3	2	2	1	1	2	2	3	2	2	3	2	1	2	3	1	2	2	2	1	2	2	2	2	3	1	1	1
379	2	45	2	4	4	1	1	1	1	0	1	0	0	1	1	1	2	1	2	3	3	2	1	1	1	1	2	2	2	2	1	3	2	1	1	3	1	1	2	2	2	3	3	2	2	2	1	1	1
380	1	64	1	2	4	2	1	1	1	0	1	1	0	0	1	1	2	2	2	1	2	2	2	2	2	2	2	2	2	3	2	2	2	1	1	1	2	2	2	2	2	2	2	2	1	1	1	1	1
381	1	38	1	4	1	1	1	1	1	0	1	1	0	0	1	1	2	3	3	3	3	3	1	2	3	3	3	3	3	1	3	3	1	1	3	3	1	1	2	2	3	2	1	1	2	1	3	3	2
382	2	44	1	2	3	1	0	0	0	1	0	0	0	0	0	1	2	2	3	2	1	2	2	3	3	2	3	3	3	2	3	3	2	1	2	3	2	3	2	3	3	3	3	1	1	1	3	3	2
383	1	49	5	2	1	4	1	1	1	0	1	0	1	1	1	1	2	1	3	3	3	3	3	3	3	3	3	3	3	2	3	3	1	1	3	3	1	1	2	2	3	2	1	2	3	2	3	3	1
384	1	40	5	4	3	1	1	1	1	0	1	1	0	0	1	1	1	1	1	2	2	2	2	2	2	2	1	2	2	2	2	1	1	1	1	1	1	2	1	1	1	3	2	2	1	1	3	3	3
385	1	45	1	2	4	2	1	1	0	0	1	1	0	0	0	0	3	3	3	3	3	2	2	2	3	3	1	1	2	2	3	2	2	3	3	3	2	2	2	2	2	3	3	3	3	3	3	3	3
386	1	37	1	3	1	1	1	1	1	0	1	1	0	1	0	0	2	2	1	3	3	3	3	3	3	3	2	2	2	2	2	2	1	3	1	2	1	1	1	1	1	2	2	2	2	2	1	1	1
387	2	58	2	2	3	2	1	1	1	0	1	1	0	0	1	1	2	2	2	2	2	2	3	3	3	2	2	2	2	3	3	2	1	2	2	1	1	1	1	1	1	2	2	2	2	1	1	1	1
388	2	36	1	2	1	1	1	1	1	0	1	1	0	0	1	1	2	3	3	3	3	3	1	2	3	3	3	3	3	1	3	3	1	1	3	3	1	1	2	2	3	2	1	1	2	1	3	3	1
389	2	35	4	4	2	4	1	1	1	0	1	0	0	1	1	1	2	1	3	3	3	3	3	3	3	3	3	3	3	2	3	3	1	1	3	3	1	1	2	2	3	2	1	2	3	2	3	3	1
390	2	43	1	2	1	1	1	1	1	0	1	1	1	1	0	0	2	2	2	3	3	1	1	1	1	1	2	1	1	2	3	1	1	1	2	3	3	3	3	3	3	3	3	3	3	3	1	1	1
391	2	45	3	2	3	1	1	1	1	0	1	1	0	0	1	1	2	2	2	2	2	2	2	2	2	2	1	2	2	1	1	2	2	1	1	1	2	2	2	2	3	3	2	2	2	2	2	2	2
392	1	45	1	2	3	2	1	1	1	0	1	1	0	0	1	1	2	2	2	2	2	1	1	1	1	1	2	2	1	1	1	2	1	1	3	2	1	2	1	2	1	2	1	2	1	2	2	1	3
393	2	40	1	3	2	1	1	1	1	0	1	1	0	0	1	1	2	2	2	1	2	1	2	3	2	3	1	1	2	2	2	3	2	2	2	2	2	2	2	2	2	2	2	2	2	2	2	3	3
394	2	39	3	2	1	2	1	1	1	0	1	1	0	0	1	1	2	1	2	2	2	2	2	1	1	2	1	1	2	2	3	1	2	1	1	1	2	2	2	1	2	1	1	1	1	1	2	2	2
395	1	45	1	3	1	1	1	0	1	0	1	0	0	0	0	1	1	1	1	2	2	1	2	1	2	3	1	1	2	1	2	1	1	1	3	2	1	2	1	2	1	1	1	2	2	2	2	2	2
396	2	38	1	2	1	1	1	1	1	0	0	1	0	0	0	1	2	2	2	2	2	2	2	2	2	2	2	2	2	2	2	2	2	2	2	2	1	2	2	1	1	2	3	2	2	1	2	2	2
397	1	53	1	2	4	2	0	0	0	1	1	1	0	0	1	1	1	1	1	2	2	3	3	3	3	3	2	1	2	2	2	1	1	3	2	1	1	1	2	2	2	2	2	2	2	2	2	2	2
398	2	43	2	2	2	2	1	1	1	1	0	1	0	0	0	1	1	2	2	2	2	2	2	3	3	2	2	2	2	2	2	1	1	1	2	2	1	2	2	2	2	2	3	1	1	1	2	2	2
399	2	31	1	3	3	4	1	1	1	1	0	1	0	0	1	1	3	3	2	3	3	2	2	2	2	2	2	2	2	2	2	2	2	2	2	2	2	1	1	1	2	2	2	1	1	1	3	2	2
400	2	44	4	2	4	2	1	1	1	0	1	1	0	0	1	1	2	3	3	3	3	1	2	2	2	2	2	2	2	2	2	3	1	1	2	2	2	2	2	2	2	2	2	2	2	2	3	3	2
401	2	50	5	2	3	1	1	1	1	0	1	1	0	0	1	1	3	2	2	2	2	2	1	1	2	2	1	1	3	2	2	2	1	1	1	3	2	2	2	2	2	1	1	1	3	3	2	2	3
402	1	42	4	2	3	2	1	1	1	0	1	1	1	1	0	0	1	1	1	1	1	2	2	2	1	1	2	2	3	3	3	2	2	1	3	3	1	1	1	1	2	3	3	3	3	3	1	1	1
403	2	53	1	2	4	2	1	1	1	0	1	1	1	1	0	0	1	1	1	1	1	2	2	2	1	1	2	2	3	3	3	2	2	1	3	3	1	1	1	1	2	3	3	3	3	3	1	1	1
404	2	53	1	1	2	2	1	1	1	0	1	1	1	1	0	0	1	1	1	1	1	2	2	2	1	1	2	2	3	3	3	2	2	1	3	3	1	1	1	1	2	3	3	3	3	3	1	1	1
405	1	55	1	3	4	2	1	1	1	0	1	1	0	1	1	1	1	1	3	3	1	2	1	3	3	3	1	3	3	1	2	3	1	1	3	3	2	2	2	3	3	3	2	2	2	1	2	2	1
406	2	54	1	2	4	2	1	1	1	0	1	1	0	0	1	1	1	1	3	1	1	3	1	3	3	3	1	3	3	1	2	2	1	1	3	3	1	1	2	3	2	2	2	2	2	1	1	1	1
407	2	69	1	2	3	3	1	1	1	0	0	1	1	0	0	1	1	1	3	3	1	2	1	3	3	3	1	3	3	1	1	2	2	1	3	2	1	1	3	3	2	3	2	2	1	1	1	1	1
408	1	33	4	4	4	1	1	1	1	0	1	1	0	0	1	1	2	3	3	3	3	3	1	2	3	3	3	3	3	1	3	3	1	1	3	3	1	1	2	2	3	2	1	1	2	1	3	3	1
409	2	35	1	3	1	1	1	1	1	0	1	0	0	0	1	1	2	2	3	2	2	1	1	1	1	1	1	1	2	2	2	2	2	2	2	2	1	2	2	2	1	2	1	1	1	1	1	1	1
410	1	37	2	3	3	2	1	1	1	0	1	1	0	0	1	1	2	3	2	2	2	2	2	2	2	2	3	2	1	2	2	2	2	3	3	2	2	2	2	2	2	2	2	2	2	2	3	3	2
411	2	31	2	3	3	4	0	1	1	0	1	1	0	0	0	0	2	2	2	2	3	2	2	2	2	2	1	1	1	1	1	2	2	2	2	2	2	2	2	2	2	2	2	2	2	2	2	2	1
412	1	49	5	1	3	1	0	1	1	0	1	1	0	0	1	1	2	2	2	2	2	2	2	2	2	2	2	1	1	1	2	1	1	1	2	1	2	2	2	2	2	1	1	1	3	1	2	2	1
413	1	32	1	2	3	2	1	0	1	0	1	1	1	0	1	1	1	1	2	2	2	1	1	1	2	2	1	1	1	2	2	1	2	2	2	1	2	2	2	2	2	2	2	2	2	2	1	2	2
414	1	31	1	1	1	1	1	1	1	0	1	1	0	0	1	1	2	2	2	2	2	2	2	2	2	2	2	2	2	2	2	1	1	1	2	2	1	1	1	1	1	1	1	2	2	2	3	3	3
415	2	60	2	2	2	2	1	0	1	0	1	1	0	1	1	1	2	2	2	2	2	2	2	2	2	2	2	2	2	2	2	2	2	2	2	2	3	2	1	2	2	2	2	1	2	3	3	3	3
416	2	40	1	2	1	1	1	1	1	0	1	0	0	0	1	1	3	3	3	3	1	3	3	3	3	3	3	3	1	1	1	1	1	1	1	1	1	1	1	1	1	2	2	1	1	1	1	1	1
417	2	34	1	3	1	1	1	1	1	0	1	0	1	1	1	1	2	2	2	3	3	2	2	2	2	2	3	3	1	2	1	1	1	2	3	3	2	2	2	2	2	3	3	1	1	1	1	1	1
418	2	57	1	2	1	1	1	1	1	0	1	1	0	0	1	1	1	2	3	3	1	3	3	3	2	1	3	3	3	2	1	3	1	1	3	3	1	1	2	3	3	2	2	2	2	1	2	1	1
419	1	56	2	5	3	2	1	1	0	0	1	1	0	1	1	1	2	3	1	1	2	2	3	3	1	1	2	2	1	2	2	3	3	1	1	2	1	1	2	2	3	3	3	3	3	3	1	2	2
420	1	48	5	4	4	2	1	1	1	0	1	1	0	0	1	1	3	3	2	2	2	2	2	2	2	2	3	3	3	3	2	3	3	2	2	3	1	1	2	2	2	2	2	2	2	2	1	1	1
421	2	38	4	2	4	2	1	1	1	0	1	1	1	1	0	0	1	1	1	1	1	2	2	1	1	1	2	2	1	3	3	2	2	1	3	3	1	1	1	1	1	1	3	3	3	3	1	1	1
422	1	47	1	2	4	2	1	0	1	0	0	1	0	1	1	1	2	2	3	3	3	1	1	2	2	2	1	1	3	2	2	2	1	1	3	3	1	1	3	3	2	3	2	1	1	1	2	2	2
423	2	44	3	3	4	2	1	1	1	0	1	1	0	0	1	1	3	1	1	1	3	3	1	1	1	2	3	3	3	3	3	3	3	3	2	2	3	2	2	3	2	2	2	2	1	2	3	3	2
424	2	40	5	3	3	2	0	0	1	1	1	1	0	0	1	1	3	2	3	3	1	3	1	1	1	1	3	1	2	2	2	2	1	1	1	2	1	1	2	3	2	2	1	1	1	1	2	2	1
425	2	53	1	2	3	3	1	0	0	0	0	1	1	0	1	1	2	1	3	3	2	2	1	1	1	1	1	1	2	1	3	1	1	1	3	2	1	3	2	1	3	2	1	3	1	2	2	2	3
426	2	43	3	4	4	2	0	0	1	0	1	1	1	1	1	0	3	1	1	1	3	3	3	1	1	1	2	2	1	1	2	1	1	1	1	1	1	1	1	1	1	1	1	1	1	1	2	2	2
427	2	48	4	4	4	2	1	0	1	0	0	1	0	0	1	1	1	2	2	2	1	2	2	3	3	3	3	2	2	2	2	2	1	1	3	2	1	1	2	3	2	2	1	1	1	1	3	3	2
428	2	53	1	2	3	2	0	0	1	1	1	1	0	0	1	1	3	1	1	3	3	3	1	1	1	1	3	3	2	2	2	1	1	1	3	3	1	1	1	3	2	1	1	1	1	1	1	1	2
429	2	46	2	4	3	2	1	1	1	0	1	1	0	0	1	1	3	1	3	3	2	1	3	3	3	3	3	3	3	3	3	3	3	3	3	3	3	3	2	3	2	3	1	1	1	3	1	1	1
430	2	55	1	2	3	2	0	0	0	1	1	1	0	0	1	1	1	2	3	3	3	3	2	2	2	1	1	2	3	2	2	3	2	1	1	2	1	1	2	2	1	1	1	1	1	1	1	1	2
431	2	44	1	2	3	2	0	1	0	0	1	1	0	1	0	1	3	1	3	2	1	3	2	1	1	1	3	2	2	2	3	2	1	2	1	2	2	1	2	2	3	2	2	2	2	1	2	2	1
432	2	55	3	4	4	2	1	0	1	1	1	1	1	0	1	1	2	1	2	2	1	1	3	3	1	3	1	3	2	2	3	2	1	1	3	3	1	1	2	3	2	2	1	1	1	1	1	1	1
433	2	37	1	3	3	2	1	0	1	0	1	0	1	0	0	1	2	1	2	1	3	2	2	2	1	2	1	3	1	1	3	2	1	1	1	2	1	2	2	1	2	1	2	1	2	1	2	2	3
434	2	53	1	1	2	3	1	1	0	1	0	1	0	1	1	1	3	1	2	3	1	1	1	1	1	2	3	3	3	3	2	2	3	1	1	1	2	3	1	1	1	1	1	1	2	1	2	2	2
435	2	53	1	2	3	2	1	1	0	0	0	1	0	0	1	1	3	1	3	3	3	2	2	3	1	2	3	3	3	3	3	1	3	3	1	1	3	1	3	3	1	3	2	3	1	3	2	3	2
436	2	46	5	4	4	2	0	1	0	0	0	0	0	0	1	1	3	3	1	2	1	3	1	2	1	2	1	1	1	1	2	1	1	2	3	1	2	3	2	3	2	1	2	3	2	2	2	2	1
437	2	45	3	4	3	2	0	0	0	1	0	0	0	0	1	1	2	2	3	2	1	1	2	1	2	3	2	1	2	2	2	2	1	1	1	2	1	1	2	2	1	1	1	1	1	1	1	1	2
438	2	42	2	4	4	2	0	1	0	0	1	1	0	0	0	1	1	3	3	2	3	3	1	1	2	1	1	3	2	2	2	3	1	2	2	3	2	3	2	1	2	2	1	2	2	3	2	2	2
439	2	60	5	1	1	2	0	1	0	1	1	1	0	0	1	1	1	1	3	3	3	1	1	3	3	3	3	3	3	3	3	3	3	2	2	3	2	3	2	3	2	1	2	2	3	1	2	2	1
440	2	52	1	1	3	2	1	0	1	0	1	1	0	0	1	1	3	2	2	1	2	3	3	3	3	3	1	1	1	1	2	3	1	1	1	3	1	3	3	3	2	3	2	2	1	1	2	1	1
441	2	59	1	2	3	3	0	0	1	0	0	1	0	1	0	1	2	1	1	1	3	3	2	2	1	1	1	1	2	1	3	1	1	1	2	3	1	2	1	2	1	1	1	1	2	1	1	2	2
442	2	45	5	2	3	2	0	1	0	0	1	1	0	0	1	1	1	2	1	1	1	2	2	3	3	3	1	1	1	1	2	1	1	3	2	2	2	2	3	2	2	1	2	3	2	2	1	2	2
443	2	35	4	6	4	2	1	1	1	0	1	1	0	0	1	1	1	1	1	2	1	1	1	1	2	2	2	3	3	2	3	1	2	2	2	3	2	3	1	3	2	2	2	1	1	2	2	1	2
444	2	39	2	4	4	2	1	0	0	0	0	1	0	0	1	0	2	3	1	1	1	1	1	2	1	1	2	2	1	1	2	3	1	1	3	3	1	2	3	2	1	2	3	2	1	2	1	2	2
445	2	38	3	4	4	2	1	0	1	1	1	1	0	0	1	1	2	1	3	2	2	1	2	2	2	1	3	2	3	2	3	2	2	1	1	1	1	1	2	3	2	2	2	1	1	1	2	1	1
446	2	42	3	4	3	2	1	1	1	0	0	1	0	1	0	1	1	1	1	1	1	1	2	2	2	2	1	1	2	1	1	3	1	2	2	3	2	2	3	2	3	3	3	3	3	2	1	2	2
447	2	42	3	4	4	2	1	0	1	0	1	0	1	0	1	1	2	1	3	2	1	2	2	1	2	3	2	2	1	1	3	3	1	1	2	2	1	2	2	1	2	2	3	1	3	2	3	1	1
448	2	59	1	1	2	2	1	0	1	0	0	1	0	0	1	1	3	2	2	1	2	3	2	2	3	2	2	1	2	1	3	2	1	1	1	1	1	1	3	3	1	1	1	1	1	1	2	1	1
449	2	47	2	3	3	2	1	0	1	1	1	1	0	0	1	1	2	1	3	2	2	1	1	2	2	2	1	2	2	2	2	3	1	1	1	2	1	2	1	2	2	2	1	2	1	1	2	1	2
450	2	47	1	2	3	2	1	0	1	1	1	1	0	0	1	1	3	1	2	2	3	1	2	2	2	1	2	2	2	2	2	1	1	1	1	3	1	1	2	1	1	2	3	3	1	2	2	1	1
451	2	39	5	2	3	2	1	1	0	0	1	0	1	1	1	1	1	2	2	1	1	1	2	2	2	3	1	2	1	1	1	3	1	2	3	2	2	1	1	2	1	1	1	2	2	3	1	2	1
452	2	50	4	6	4	2	0	0	0	0	1	0	0	0	0	1	1	2	2	1	1	2	1	1	2	1	1	1	2	1	3	1	1	1	2	2	1	1	1	2	2	2	1	1	1	1		3	3
453	2	46	2	2	3	2	1	0	0	0	1	1	0	0	1	1	1	2	1	1	1	1	2	1	1	1	3	1	1	1	2	1	1	1	1	1	1	1	1	1	1	1	1	1	1	1	1	1	1
454	2	45	1	2	3	2	0	0	0	0	1	1	1	1	0	1	1	1	2	1	3	3	1	1	1	2	3	1	1	1	1	1	1	1	1	2	1	2	1	1	1	2	2	2	1	2	1	1	1
455	1	49	1	1	2	3	0	0	1	0	1	0	0	0	1	1	2	1	3	2	1	3	1	1	2	1	3	2	1	1	2	3	1	1	1	2	1	2	2	3	2	2	1	2	2	3	1	1	2
456	2	53	1	1	3	2	1	0	1	0	0	0	0	0	1	0	1	1	2	2	3	1	1	2	1	1	1	3	2	2	2	1	1	1	3	3	1	1	3	3	1	1	1	1	1	1	2	1	1
457	2	43	1	2	3	2	0	0	0	0	0	1	0	0	1	1	3	1	3	2	2	1	1	1	1	1	3	2	1	1	2	1	1	1	2	2	1	2	1	1	1	2	2	1	1	2	2	2	2
458	2	45	1	2	3	2	1	1	1	0	1	1	0	0	1	1	1	1	1	2	3	1	1	1	2	2	3	1	1	1	2	2	1	2	2	3	2	3	2	2	1	1	2	3	2	3	1	2	1
459	2	44	1	2	3	2	1	1	1	1	0	1	1	0	1	1	1	2	2	2	3	2	3	1	2	1	1	2	3	2	2	3	2	2	3	2	2	3	1	3	1	1	3	2	2	2	1	2	1
460	2	54	2	2	1	2	1	1	1	1	1	1	0	1	1	1	3	1	3	3	1	1	3	3	3	3	3	3	3	3	3	2	3	3	2	3	3	3	1	3	2	3	2	3	3	3	2	1	1
461	2	53	3	4	4	2	1	1	0	1	0	0	1	0	1	1	3	1	2	2	2	1	2	2	2	2	3	3	3	3	3	1	3	2	2	1	2	3	2	2	1	1	2	2	2	2	1	1	1
462	2	48	3	4	4	2	0	1	1	0	1	1	0	0	1	1	1	1	1	1	1	3	3	3	3	3	3	3	3	3	3	3	3	3	2	3	3	3	1	3	1	3	3	3	1	3	1	1	1
463	2	53	1	2	3	2	0	1	1	0	1	1	0	0	1	1	3	1	3	3	2	1	3	3	3	3	3	3	3	3	3	3	3	3	3	3	3	3	2	3	3	3	1	3	3	3	2	2	2
464	2	49	4	6	4	2	0	1	1	0	1	1	0	0	1	1	3	1	3	3	2	1	3	3	3	3	3	3	3	3	3	3	3	3	3	3	3	3	1	3	3	3	3	1	1	3	2	2	1
465	2	46	3	3	3	1	1	1	1	0	1	1	0	0	1	1	3	1	3	3	2	3	3	3	3	3	3	3	3	3	3	3	3	3	3	3	3	3	1	3	3	3	3	1	1	2	2	1	1
466	2	54	1	2	2	2	1	1	0	0	1	1	0	0	1	0	3	1	3	3	2	3	3	3	3	3	3	3	3	3	3	3	3	2	3	3	2	2	3	1	2	2	2	3	2	2	1	1	1
467	2	55	1	2	3	2	1	1	1	0	1	1	0	0	1	1	3	1	3	3	1	3	3	3	3	3	3	3	3	3	3	1	3	3	3	3	3	3	1	3	3	3	3	3	3	3	1	1	1
468	2	54	1	2	3	2	1	1	0	0	1	0	0	0	1	1	2	1	3	3	2	3	3	3	3	3	3	3	3	3	3	3	3	1	1	3	2	2	1	3	1	1	1	1	1	1	1	1	1
469	2	37	2	2	2	2	1	1	1	0	1	1	0	0	1	1	3	1	3	3	2	1	3	3	3	3	3	3	3	3	3	3	3	3	3	3	3	3	1	3	3	3	2	1	1	3	2	2	2
470	2	33	3	2	3	2	1	1	1	0	1	1	0	0	1	1	3	1	3	3	2	1	3	3	3	3	3	3	3	3	3	3	3	3	3	3	3	3	1	3	2	3	2	2	1	3	2	2	2
471	2	36	2	2	3	2	1	1	0	0	1	1	0	0	1	1	3	1	3	3	2	1	2	3	3	3	3	3	3	3	3	1	3	2	2	3	2	1	2	2	3	3	3	2	1	2	2	2	2
472	2	35	1	2	2	2	1	1	1	1	1	0	0	0	1	1	3	1	3	3	2	1	2	2	3	3	3	3	3	3	3	3	3	2	2	3	2	2	1	3	2	2	1	1	1	1	2	2	2
473	2	36	2	3	3	2	1	1	1	0	1	0	0	0	0	1	3	1	3	3	2	1	2	2	3	2	3	3	3	3	2	2	3	1	3	3	2	1	3	2	3	2	2	3	2	2	2	2	2
474	2	38	3	3	3	2	1	1	0	1	1	1	0	0	1	1	3	1	3	3	2	1	3	2	3	3	3	3	3	3	3	3	3	2	2	3	2	2	1	1	2	2	1	1	1	1	2	2	2
475	2	34	1	2	2	2	1	1	1	0	1	1	0	0	1	1	3	1	3	3	2	1	3	2	3	2	3	3	3	3	3	2	3	3	3	3	3	2	2	1	1	1	2	1	2	3	2	2	2
476	2	38	2	3	3	2	1	1	1	0	1	1	0	0	1	1	3	1	3	3	2	1	3	3	3	2	3	3	3	3	3	3	3	2	2	3	2	1	2	2	3	2	2	3	2	2	1	1	1
477	2	35	1	2	2	2	1	1	0	1	1	1	0	1	1	1	3	1	3	3	2	1	3	2	3	2	3	3	3	3	2	2	3	2	2	2	2	3	1	2	2	2	1	2	3	2	1	1	1
478	2	35	3	2	2	2	1	1	1	0	1	1	0	0	1	1	3	1	3	3	2	1	3	2	3	2	3	3	3	3	1	1	3	2	2	2	2	1	1	1	1	1	2	1	2	1	2	3	2
479	2	33	1	3	2	2	1	1	0	0	1	0	0	0	1	1	3	1	2	3	2	1	2	3	2	2	3	3	3	3	3	3	3	2	3	1	2	2	2	1	2	1	1	1	1	1	1	1	1
480	2	38	2	2	3	2	1	1	0	0	1	0	1	0	1	1	3	1	3	3	2	1	3	2	3	2	3	3	3	3	3	2	3	2	1	2	2	1	1	2	1	1	2	1	2	2	1	1	1
481	2	36	3	3	3	3	0	0	1	0	0	1	0	0	1	1	3	1	2	2	3	1	2	1	2	1	3	2	3	2	3	2	2	1	2	1	1	1	2	3	2	2	1	1	1	1	1	1	1
482	2	34	3	3	3	2	1	1	1	1	1	1	0	0	1	1	3	1	3	3	1	3	3	1	3	3	1	3	3	2	3	2	2	3	2	2	2	3	1	3	2	2	1	1	1	2	1	1	1
483	2	35	1	2	2	2	1	0	1	0	0	1	0	0	1	1	2	2	3	3	3	1	1	2	2	3	3	2	2	2	3	1	1	1	3	3	1	1	3	3	2	2	1	1	1	1	2	2	2
484	2	39	2	2	3	2	1	0	1	0	1	0	0	0	1	1	3	1	1	3	1	2	3	1	2	3	1	2	3	2	3	2	2	1	1	2	1	1	1	2	2	2	2	1	1	1	3	3	3
485	2	35	3	3	2	2	0	0	1	0	0	0	0	0	1	0	1	2	3	2	1	2	3	2	1	2	3	2	1	1	1	3	1	1	3	3	1	1	2	2	3	3	2	2	1	1	1	1	1
486	2	36	3	1	2	2	1	0	0	0	1	1	0	1	1	1	3	3	2	2	1	1	2	2	3	3	2	2	1	1	2	1	1	1	1	3	1	1	2	1	1	1	1	1	1	2	1	1	1
487	2	37	2	2	3	2	1	0	1	1	1	1	0	0	1	1	1	1	2	2	3	3	1	1	2	2	3	3	2	2	2	1	1	1	3	3	1	1	3	3	1	1	1	1	1	1	1	1	1
488	2	33	1	3	2	2	1	1	0	1	1	1	1	1	1	1	3	1	3	1	3	1	3	1	3	1	3	1	3	2	2	2	2	2	3	1	2	1	2	2	1	2	3	2	2	3	1	1	1
489	2	50	1	2	2	2	1	1	1	0	1	1	0	0	1	1	3	1	3	3	2	1	3	3	3	3	3	3	3	3	3	3	3	3	3	3	3	3	1	3	2	3	2	1	1	3	1	1	1
490	2	53	1	2	3	2	1	0	1	0	0	1	0	0	1	1	1	2	2	1	1	1	2	1	1	1	1	2	1	1	2	3	1	1	2	1	1	1	2	2	3	3	2	2	1	1	1	2	2
491	2	42	4	5	4	2	0	0	1	0	1	1	1	0	1	0	1	2	3	2	1	1	2	1	1	2	2	1	1	1	2	3	1	1	2	1	1	1	1	1	1	1	2	2	2	1	1	1	2
492	2	45	1	2	3	3	1	1	1	0	1	1	0	0	1	1	2	1	3	3	2	1	3	3	3	3	3	3	3	3	3	3	3	3	3	3	3	3	1	3	3	2	2	1	1	2	1	1	1
493	2	60	1	2	2	3	1	1	0	1	1	1	0	0	1	1	2	1	3	3	2	1	3	3	3	3	3	3	3	3	3	3	3	3	3	3	3	3	3	1	3	2	3	1	3	3	1	1	1
494	2	53	1	1	2	2	1	1	0	1	1	1	0	0	1	1	2	1	3	3	2	1	3	3	3	3	3	3	3	3	3	3	3	3	3	3	3	1	2	2	3	1	2	2	3	1	1	1	1
495	2	62	1	2	2	3	1	1	1	0	1	1	0	0	1	1	2	1	3	3	3	3	3	3	3	3	3	3	3	3	3	3	3	3	3	3	3	3	1	3	1	1	1	1	1	2	2	3	2
496	2	53	3	4	3	2	1	1	1	0	1	1	0	0	1	1	3	1	3	3	2	1	3	3	3	3	3	3	3	3	3	3	3	3	3	3	3	3	1	3	3	3	3	3	3	3	1	1	1
497	2	45	1	2	3	2	1	1	0	0	1	0	1	1	1	1	3	2	3	3	2	1	3	2	3	2	3	3	3	3	3	2	3	1	3	1	2	1	1	1	1	1	1	1	1	2	1	1	1
498	2	48	1	4	4	2	1	1	1	0	1	1	0	0	1	1	3	2	3	3	2	1	3	3	3	3	3	3	3	3	3	3	3	3	1	3	3	3	1	3	3	1	3	3	1	3	1	1	1
499	2	46	4	6	4	2	1	1	1	0	1	1	0	0	1	1	3	1	3	3	2	1	3	3	3	3	3	3	3	3	3	3	3	3	2	3	3	3	1	3	1	2	1	2	2	1	1	1	1
500	2	44	4	6	4	2	1	1	1	0	1	1	0	0	1	1	3	1	3	3	2	3	3	3	3	3	3	3	3	3	3	3	3	3	3	3	3	3	1	3	2	2	2	2	1	3	1	1	1
501	2	55	1	1	1	2	0	0	0	0	0	1	1	0	0	1	3	2	1	3	1	1	3	1	2	1	3	1	2	2	1	2	1	1	2	2	1	1	2	1	2	3	1	2	1	1	2	2	1
502	2	43	3	4	4	2	1	1	0	1	1	1	0	0	1	1	2	1	1	2	2	3	2	2	3	2	2	2	3	2	2	2	2	3	3	2	2	3	1	3	2	2	2	1	1	2	2	1	1
503	2	47	1	2	3	2	1	1	0	1	1	1	0	0	1	1	2	1	2	2	3	3	3	2	2	2	1	2	2	2	3	2	1	3	2	1	2	2	1	2	2	2	2	1	1	3	2	1	1
504	2	46	5	4	3	2	1	0	0	1	0	1	0	0	1	1	2	1	2	1	2	2	3	2	3	2	2	2	1	1	2	2	1	1	2	1	1	1	1	2	2	1	1	1	2	1	3	2	1
505	2	43	2	4	4	2	1	0	1	0	0	1	0	1	0	1	2	1	2	1	1	2	2	1	2	2	3	2	1	1	2	2	1	1	1	1	1	1	1	2	1	1	1	1	1	1	2	2	1
506	2	48	1	3	3	2	1	0	0	1	1	1	0	0	1	1	2	1	3	2	2	1	2	2	2	3	2	3	2	2	2	1	1	1	3	3	1	1	2	3	2	1	1	1	1	1	2	2	2
507	2	46	4	6	4	2	1	0	1	0	1	0	0	0	1	0	2	1	2	2	1	2	3	3	2	3	2	3	2	2	2	3	1	1	3	3	1	1	2	3	2	3	2	1	1	2	2	1	2
508	2	43	3	4	3	2	1	0	0	1	1	1	0	0	1	1	3	1	2	3	2	1	2	2	2	3	2	2	2	2	2	3	1	1	1	2	1	1	2	2	1	1	1	1	1	1	2	1	1
509	2	42	2	3	3	2	1	0	1	1	1	0	0	1	1	1	3	1	2	2	3	2	1	2	2	2	2	1	2	1	3	3	1	1	2	1	1	1	1	3	2	1	1	1	1	1	2	1	2
510	2	53	1	2	3	2	1	1	0	1	0	0	1	1	0	1	3	2	2	1	2	3	3	3	2	3	2	2	1	1	2	2	1	2	2	3	2	3	2	2	3	3	2	2	1	1	2	3	1
511	2	55	1	1	3	2	1	0	1	1	1	1	0	0	0	1	2	1	3	2	2	1	2	2	1	2	2	3	2	2	2	1	1	1	2	3	1	1	1	3	2	2	1	1	1	1	2	1	2
512	2	34	3	2	2	2	1	1	0	0	1	0	0	0	1	0	3	1	3	3	3	1	2	2	3	2	3	3	3	3	3	2	3	3	1	2	3	2	2	2	1	1	2	1	1	2	2	2	1
513	2	32	1	1	2	2	1	1	0	1	0	1	0	1	0	1	3	1	3	3	3	1	3	2	3	2	3	3	3	3	3	2	3	1	3	1	2	1	2	3	1	2	2	2	1	2	3	1	1
514	2	35	2	2	3	2	1	1	0	1	1	1	0	0	1	1	3	1	3	3	3	1	3	3	3	2	3	3	3	3	3	2	3	2	2	3	2	3	1	3	2	2	2	1	1	2	2	1	1
515	2	36	1	1	2	2	1	1	1	0	1	1	1	1	1	1	3	1	3	3	3	1	3	2	3	2	3	1	3	2	3	2	2	2	1	1	2	1	2	1	2	1	1	1	2	1	1	1	1
516	2	37	3	2	2	2	1	0	1	0	0	0	0	0	1	0	3	1	3	2	3	1	3	3	1	3	2	3	1	1	2	2	1	1	1	3	1	2	1	2	1	2	1	2	1	2	1	1	1
517	2	38	3	3	3	2	1	0	0	1	1	1	0	0	1	1	3	1	3	2	3	1	3	1	3	2	3	1	3	2	3	2	2	1	1	1	1	1	3	3	2	2	1	1	1	1	1	1	1
518	2	39	2	2	3	2	1	0	1	1	1	1	0	0	1	1	3	1	2	2	2	1	2	2	3	2	2	2	2	2	3	1	1	1	1	2	1	2	2	2	1	2	1	1	2	1	1	1	1
519	2	37	1	1	2	2	1	1	1	0	1	1	1	1	1	1	3	1	3	3	3	1	2	2	3	1	2	2	3	2	3	2	2	2	3	2	2	1	2	1	1	2	2	2	1	1	1	1	1
520	2	33	2	2	2	2	1	1	1	1	1	1	0	1	1	1	3	1	1	1	1	1	3	1	3	3	3	3	1	1	2	1	1	3	2	2	2	1	1	1	1	1	1	1	1	3	1	1	1
521	2	39	3	3	2	2	1	0	1	1	1	1	0	0	1	1	3	1	3	3	3	1	3	3	1	3	3	1	3	2	3	2	2	1	2	1	1	1	3	3	2	3	2	1	1	1	1	1	1
522	1	47	3	6	4	2	1	0	0	1	1	1	0	0	1	1	2	1	2	1	2	3	2	3	3	3	2	3	2	2	2	2	1	1	3	3	1	1	3	3	2	3	3	1	1	1	2	1	1
523	1	51	3	4	4	3	1	0	1	1	1	0	0	0	1	1	2	1	2	1	2	3	3	3	2	2	1	2	2	2	2	2	1	1	1	2	1	2	1	1	2	1	2	2	1	2	2	2	2
524	1	53	1	2	3	2	1	0	1	1	1	1	1	1	1	1	3	1	1	2	2	3	2	2	1	2	3	2	2	2	1	2	1	1	1	2	1	3	2	3	2	3	2	3	2	3	2	1	2
525	1	48	3	4	4	2	1	1	1	0	1	1	0	0	1	1	2	1	2	3	2	2	1	2	2	3	3	2	1	1	3	1	1	2	2	1	2	2	1	1	1	1	1	2	2	2	1	2	1
526	1	40	1	3	3	3	1	0	1	0	1	1	0	0	1	1	2	1	2	2	3	1	2	2	3	2	2	3	2	2	1	3	1	1	3	3	1	1	1	2	2	2	1	1	1	1	1	1	1
527	1	43	1	3	3	2	0	1	1	1	1	1	1	1	1	1	3	1	2	2	3	2	3	3	3	2	2	2	3	2	3	2	2	2	2	1	2	2	1	1	1	1	1	1	1	1	2	1	2
528	1	52	1	2	3	3	1	0	0	0	1	1	0	1	1	1	2	1	1	2	2	3	3	3	2	3	2	2	1	1	2	2	1	1	2	3	1	2	1	1	1	1	1	1	1	2	2	3	2
529	1	45	2	4	4	2	1	0	0	1	1	1	0	0	1	1	2	1	2	3	2	3	2	1	1	1	2	3	3	2	3	2	2	1	1	2	1	1	2	3	2	1	1	1	1	1	1	1	2
530	1	55	3	4	4	2	1	0	0	0	1	1	0	0	1	1	3	1	2	1	2	3	2	2	2	1	2	3	2	2	1	2	1	1	2	2	1	1	2	3	2	3	2	1	1	1	2	2	1
531	1	53	1	3	4	2	1	0	0	0	0	1	0	0	0	1	1	1	2	1	2	2	3	2	2	2	2	3	1	1	2	3	1	1	2	2	1	2	2	1	2	2	2	3	3	2	2	2	2
532	1	44	3	4	4	2	1	1	1	0	0	1	0	0	1	0	1	2	3	1	2	3	2	2	1	2	3	2	3	2	3	2	2	3	2	2	2	3	1	2	2	2	2	1	1	2	2	1	1
533	1	55	1	2	3	2	1	1	0	0	0	1	0	0	1	1	1	2	3	3	2	2	2	1	2	1	2	1	2	1	3	2	1	2	2	1	2	3	2	1	2	2	1	2	2	1	1	1	1
534	1	44	3	6	4	2	1	1	0	1	0	1	0	0	1	1	1	2	2	1	2	2	3	2	3	2	3	2	2	2	1	1	1	2	2	3	2	1	2	2	2	3	2	2	3	2	1	2	1
535	1	40	2	4	4	2	1	0	1	1	1	1	0	0	1	1	1	1	3	2	3	2	2	3	2	2	3	1	2	2	2	3	1	1	2	1	1	2	1	1	1	1	2	2	1	1	3	2	3
536	1	45	2	4	4	2	1	1	1	0	1	1	0	0	1	1	2	2	2	2	3	2	3	3	3	2	3	2	2	2	3	3	1	2	2	3	2	2	3	3	3	2	2	3	3	1	1	2	2
537	1	50	4	6	4	2	1	1	1	0	0	0	0	0	1	1	1	1	2	1	2	2	1	2	2	2	1	3	3	2	3	2	2	2	2	3	2	2	1	3	1	1	1	1	1	1	2	1	2
538	1	41	4	6	4	2	1	0	1	0	0	1	0	1	1	1	3	1	3	1	2	3	2	3	3	1	3	2	2	2	3	3	1	1	2	3	1	2	3	1	3	2	2	3	3	1	2	3	2
539	1	38	4	6	4	2	1	0	0	1	0	0	1	1	1	1	3	1	2	2	3	2	1	2	3	2	2	3	2	2	1	1	1	1	3	3	1	1	3	3	1	1	1	1	1	1	2	1	1
540	1	44	1	2	3	2	1	1	0	1	1	1	0	0	1	1	2	1	2	2	3	2	1	2	2	3	3	3	2	2	2	2	1	3	3	3	2	3	1	3	2	3	2	1	1	2	1	2	2
541	1	42	3	3	3	2	1	1	0	0	0	1	1	0	0	1	2	1	2	1	2	2	3	3	2	3	2	2	2	2	2	1	1	2	2	3	2	2	1	2	1	2	2	2	3	3	2	1	1
542	1	55	1	1	2	2	1	1	0	0	1	1	0	1	0	1	2	2	3	2	2	3	2	3	3	2	3	3	3	3	3	3	3	2	2	3	2	1	3	2	2	1	1	1	1	2	1	1	1
543	1	37	1	3	4	2	1	1	0	1	0	1	1	0	0	1	2	2	2	1	2	2	1	2	2	2	1	1	2	1	3	2	1	2	3	3	2	1	1	1	1	1	1	1	2	2	2	2	3
544	1	55	2	4	4	2	1	0	1	0	1	0	0	0	1	1	1	2	2	1	1	2	2	2	3	3	2	1	1	1	1	3	1	1	1	1	1	2	2	1	2	2	3	2	1	1	2	2	3
545	1	50	5	3	4	2	1	1	0	1	1	1	0	0	1	1	3	2	2	3	3	2	1	1	1	2	2	3	2	2	2	1	1	3	3	3	2	3	1	3	2	3	2	1	1	2	2	3	2
546	1	45	3	4	4	2	1	0	1	1	0	1	0	0	1	1	2	2	2	1	2	3	3	1	1	1	2	2	2	2	3	2	1	1	1	2	1	3	2	3	2	1	2	2	1	1	3	2	2
547	1	40	1	4	4	2	1	1	1	1	0	1	0	0	0	1	3	3	3	3	1	3	2	1	2	3	3	2	2	2	3	2	1	2	2	3	2	1	1	1	1	1	1	1	1	1	2	1	2
548	1	39	1	3	3	2	1	1	0	0	0	0	0	0	1	0	3	2	2	1	3	3	3	2	2	2	3	2	2	2	1	2	1	2	2	3	2	1	2	2	2	1	2	2	1	3	2	2	3
549	1	38	3	2	3	2	1	0	1	0	1	0	0	0	1	0	2	2	2	3	2	2	3	2	3	2	1	1	3	2	2	2	2	1	2	2	1	1	3	3	1	1	1	1	1	1	2	3	3
550	1	55	1	3	2	2	1	1	1	0	1	1	0	0	1	1	1	1	3	3	1	3	3	3	3	3	3	3	3	3	3	3	3	3	2	3	3	3	1	2	2	2	1	1	1	2	2	2	1
551	2	56	1	2	2	2	1	0	1	1	1	1	0	0	1	1	2	3	2	1	2	3	2	2	1	1	2	2	2	2	2	2	1	1	1	2	1	1	2	2	1	1	1	1	1	1	2	2	3
552	2	36	1	2	2	2	1	1	1	0	1	1	1	1	0	0	2	3	1	2	2	2	2	3	3	3	2	2	3	2	3	2	2	2	2	3	2	1	2	2	1	2	3	2	2	1	2	2	3
553	1	53	2	4	4	2	0	1	0	0	1	0	0	0	0	1	2	1	3	2	2	3	2	3	3	2	3	3	3	3	3	3	3	3	3	3	3	2	2	2	1	2	2	2	2	3	2	2	1
554	1	47	1	4	4	2	0	1	1	0	1	1	0	0	1	1	1	1	3	2	2	2	3	3	3	2	2	3	3	3	3	3	2	2	3	3	2	2	2	1	2	3	2	3	2	2	2	2	1
555	1	40	1	1	3	2	0	1	0	1	1	1	0	0	1	1	2	1	1	1	2	3	2	3	3	2	3	3	3	3	3	1	3	3	1	1	3	3	1	3	3	1	3	3	1	3	2	2	1
556	1	51	5	4	3	2	1	1	1	0	1	1	0	0	1	1	3	1	3	2	2	3	2	3	3	2	3	3	3	3	3	3	3	2	2	3	2	1	3	1	1	1	1	1	1	1	2	2	1
557	1	50	1	2	2	2	1	0	1	0	1	1	1	0	1	0	2	1	2	2	2	3	2	3	3	2	2	2	3	2	2	2	2	1	2	3	1	1	2	3	2	2	1	1	1	1	2	2	1
558	1	40	1	1	2	2	1	1	0	0	0	1	0	0	1	1	1	1	3	2	2	3	2	3	3	2	3	3	3	3	3	1	3	2	2	3	2	1	2	1	1	2	1	2	2	1	3	2	1
559	1	57	1	1	3	2	1	1	1	1	0	0	1	1	1	1	1	1	3	2	2	1	3	3	3	2	2	3	3	3	1	2	2	2	3	3	2	3	1	3	3	2	2	1	1	2	2	2	1
560	1	45	1	1	3	4	1	1	1	0	1	1	0	0	1	1	1	1	3	2	2	2	3	3	3	2	2	3	3	3	3	1	2	3	1	3	2	2	1	2	2	2	2	2	1	2	2	2	1
561	1	39	2	4	4	2	1	1	0	0	0	1	1	0	1	1	1	1	2	2	2	3	2	3	3	2	2	2	3	2	2	2	2	2	2	3	2	1	2	1	2	1	2	2	1	2	1	1	1
562	1	44	2	4	4	2	0	1	1	0	1	1	0	0	1	1	2	1	3	2	2	3	2	3	3	2	3	3	3	3	3	3	3	2	2	3	2	3	2	3	2	2	1	2	2	2	3	2	1
563	1	53	3	4	4	2	0	1	1	0	1	1	0	0	1	1	2	1	3	2	2	3	2	3	3	2	3	3	3	3	3	1	3	3	3	1	3	2	2	3	2	2	1	2	2	2	1	1	1
564	1	49	2	4	4	2	0	1	0	0	1	0	0	0	1	1	2	1	3	2	2	3	2	3	3	2	3	3	3	3	3	1	3	1	1	3	2	1	1	2	2	2	2	2	2	2	3	3	1
565	1	38	1	2	3	2	0	0	1	0	1	0	0	0	1	1	3	1	3	2	3	2	3	3	3	2	2	3	3	3	2	2	2	1	3	3	2	1	1	1	1	1	1	1	1	1	1	1	1
566	1	50	1	4	4	2	0	1	1	0	1	1	0	0	1	1	3	1	1	1	1	1	2	3	3	1	1	3	3	2	3	2	2	2	3	2	2	1	1	2	1	1	1	1	1	2	3	3	1
567	1	50	1	1	3	2	0	1	1	1	0	0	0	0	1	0	3	2	1	1	1	1	2	3	3	1	1	3	3	2	3	2	2	2	2	3	2	2	1	3	1	1	1	1	1	1	1	1	1
568	1	45	3	3	4	2	0	1	1	0	0	0	0	1	1	1	3	2	3	2	2	2	3	3	3	1	1	3	3	2	2	2	2	2	2	3	2	3	2	2	2	3	1	2	2	2	2	2	1
569	1	40	5	3	4	2	0	1	1	0	1	1	0	0	1	1	2	1	2	3	3	2	3	3	3	2	3	3	3	3	3	2	3	2	2	3	2	1	2	3	2	2	1	1	1	1	2	2	1
570	1	55	1	2	3	2	0	0	0	1	1	1	0	0	1	1	2	1	3	2	2	2	3	3	3	2	2	3	3	3	1	3	2	1	3	3	1	1	2	3	2	3	2	1	1	1	2	2	1
571	1	55	1	2	3	2	0	0	1	1	1	1	0	0	1	1	3	1	3	2	2	2	3	3	3	2	2	3	3	3	2	2	2	1	3	3	1	1	3	3	2	3	2	1	1	1	2	2	1
572	1	40	1	2	3	2	0	1	0	0	1	0	1	0	1	0	2	1	3	2	2	3	2	3	3	2	3	3	3	3	3	2	3	2	2	3	2	2	1	3	1	1	1	1	1	1	2	2	1
573	1	38	3	4	4	2	1	1	0	0	1	0	0	1	1	1	1	1	1	1	1	1	2	3	3	1	1	3	3	2	3	2	2	2	3	3	2	3	2	3	2	2	2	3	3	1	2	2	1
574	1	48	1	1	3	2	0	1	1	0	1	1	0	0	1	1	3	1	1	1	1	1	2	3	3	1	1	3	3	2	2	2	2	2	2	3	2	2	1	3	1	1	1	1	1	1	2	2	1
575	1	40	1	2	3	2	0	1	1	1	1	1	0	0	1	1	3	1	3	2	2	3	2	3	3	2	3	3	3	3	3	3	3	3	2	3	3	1	1	1	1	1	2	2	2	1	1	1	1
576	1	35	1	1	3	2	0	1	1	0	1	1	0	0	1	1	3	1	3	2	2	3	2	3	3	2	3	3	3	3	3	3	3	2	2	3	2	2	1	3	2	2	1	1	1	1	1	1	1
577	1	42	1	2	2	2	0	1	1	0	0	1	0	1	0	1	2	1	2	3	3	2	3	3	3	2	3	3	3	3	3	2	3	2	2	3	2	3	2	3	1	3	2	1	1	2	2	2	1
578	1	37	1	3	3	2	0	1	0	0	1	0	0	1	1	0	3	1	3	2	2	3	2	3	3	2	3	3	3	3	3	2	3	2	2	3	2	2	1	2	2	2	2	3	2	1	2	2	1
579	1	52	1	1	3	2	0	1	0	1	1	1	0	1	1	0	2	1	3	2	2	2	3	3	3	1	1	3	3	2	2	1	2	2	2	3	2	1	2	1	3	2	2	2	3	2	2	2	1
580	1	45	1	2	3	2	1	1	1	0	1	1	0	0	1	1	1	1	1	1	1	1	2	3	3	1	1	3	3	2	3	2	2	3	2	2	2	3	1	2	2	2	2	1	1	2	1	1	1
581	1	40	1	2	3	2	0	1	1	0	1	1	0	0	1	1	3	1	3	2	2	3	2	3	3	2	3	3	3	3	3	3	3	3	2	3	3	3	1	3	2	3	2	1	1	3	1	1	1
582	1	51	1	2	3	2	0	1	1	0	1	0	0	0	1	1	2	1	3	2	2	2	3	3	3	2	2	3	3	3	2	3	2	3	2	1	2	3	1	3	2	3	2	1	1	2	1	1	1
583	1	37	2	4	4	2	1	0	0	1	1	1	0	0	1	1	2	1	2	2	2	1	3	3	3	1	2	3	3	2	3	2	2	1	2	3	1	1	3	3	2	3	1	1	1	1	2	2	1
584	1	38	1	3	3	2	1	1	1	0	1	1	0	0	1	1	2	1	3	2	2	2	3	3	3	2	2	3	3	3	2	3	2	2	3	3	2	3	3	2	3	2	3	3	3	2	2	2	1
585	1	46	1	3	3	2	0	0	1	0	0	0	0	1	1	1	2	1	2	2	2	2	3	3	3	3	1	1	2	1	3	2	1	1	1	1	1	2	3	2	1	2	3	2	1	2	2	2	1
586	1	50	4	6	4	2	0	1	1	0	1	1	0	0	1	1	1	1	3	2	2	2	3	3	3	2	2	3	3	3	3	1	2	2	3	3	2	2	1	3	2	2	1	1	1	1	2	2	1
587	1	40	4	6	4	2	1	1	1	0	0	1	1	0	1	1	3	1	2	2	2	2	3	3	3	1	2	3	3	2	3	2	2	2	2	3	2	2	2	2	1	1	1	1	1	2	2	2	1
588	1	53	5	2	2	2	0	1	0	1	1	1	0	0	1	1	2	1	3	2	2	2	2	3	3	2	3	3	3	3	2	2	3	3	3	1	3	2	3	1	3	1	3	2	3	1	1	1	1
589	1	52	1	3	2	2	1	1	0	1	1	1	0	0	1	1	3	1	3	2	2	2	3	3	3	2	3	3	3	3	3	2	3	2	2	3	2	3	1	3	2	2	2	2	2	2	1	1	1
590	1	45	1	3	3	2	0	1	0	0	1	1	1	0	1	1	2	1	3	2	2	2	3	3	3	3	2	3	3	3	1	2	2	2	3	3	2	1	2	2	1	2	3	3	2	2	2	2	1
591	2	55	1	1	1	2	0	1	0	0	1	0	1	0	1	1	1	1	2	2	2	2	2	3	3	2	3	3	3	3	3	2	3	2	3	1	2	3	2	3	2	2	3	2	2	3	1	1	1
592	2	35	2	1	1	2	0	1	0	1	1	1	0	0	1	1	1	1	3	3	2	2	3	3	3	2	3	3	3	3	3	2	3	2	2	3	2	2	1	2	2	2	2	1	1	2	3	2	1
593	1	49	3	4	4	2	1	0	0	1	0	0	1	1	1	1	1	1	3	2	2	3	2	3	3	2	1	2	3	2	2	2	2	1	2	3	1	1	3	3	1	1	1	1	1	1	2	2	1
594	1	40	1	2	3	2	1	1	0	1	1	1	0	0	1	1	1	1	2	2	2	3	2	3	3	2	1	2	2	2	3	2	1	2	3	1	2	3	2	2	3	2	1	1	2	3	2	2	1
595	1	36	2	4	4	1	1	0	1	0	0	1	0	0	0	1	1	1	2	2	2	3	2	3	3	2	2	2	3	2	2	2	2	1	2	2	1	1	1	3	1	1	1	1	1	1	2	2	1
596	1	39	5	3	3	2	0	1	1	0	1	1	0	0	1	1	2	1	2	2	2	2	3	3	3	2	2	3	3	3	1	1	2	3	1	3	2	3	1	3	2	3	2	1	1	2	2	2	1
597	1	51	1	2	2	2	1	0	0	1	1	1	0	0	1	1	2	1	3	2	2	2	3	3	3	2	2	3	3	3	2	2	2	1	2	3	1	1	3	3	2	3	2	1	1	1	2	2	1
598	1	45	3	4	4	2	1	1	1	0	1	1	0	0	1	1	2	1	2	2	2	2	2	3	3	3	3	3	3	3	3	3	3	2	2	3	2	3	2	2	3	3	2	2	2	3	2	2	1
599	1	38	1	2	3	2	1	1	1	1	0	1	0	0	1	1	1	1	3	2	2	3	2	3	3	2	3	3	3	3	3	1	3	1	2	2	2	2	2	1	1	1	1	1	1	2	2	2	1
600	1	49	1	2	3	2	0	1	1	0	1	1	0	0	1	1	2	1	3	2	2	2	3	3	3	2	2	3	3	3	2	1	2	3	2	3	2	2	1	2	2	2	2	2	2	1	2	2	1
601	1	47	1	1	3	2	1	1	0	1	0	0	1	0	1	1	1	1	3	2	2	2	3	3	3	2	2	3	3	3	2	2	2	3	2	3	2	3	1	3	1	1	1	1	1	2	2	2	1
602	1	38	4	6	4	2	1	0	1	0	1	0	0	0	1	1	3	1	2	2	3	3	2	3	3	3	2	1	2	2	1	1	1	1	1	2	1	1	1	3	2	1	1	1	1	1	2	2	1
603	1	45	3	4	4	2	1	0	0	0	1	1	0	0	1	1	3	1	3	2	2	2	3	3	3	2	2	3	3	3	3	1	2	1	3	3	1	3	3	3	2	3	2	2	1	1	2	2	1
604	1	40	1	2	3	2	0	1	1	1	1	1	0	0	1	1	2	1	2	2	1	3	2	3	3	1	2	3	3	2	3	2	2	3	2	2	2	3	1	3	3	3	2	1	1	2	2	2	1
605	1	47	1	1	3	2	0	1	1	0	1	0	0	0	1	1	2	1	2	2	2	2	3	3	3	1	2	3	3	2	3	2	2	2	2	3	2	1	1	3	1	1	1	1	1	1	2	2	1
606	1	38	1	4	3	2	1	0	1	0	1	1	1	0	1	1	2	1	2	3	3	3	3	3	2	3	2	3	3	3	2	3	2	1	3	3	2	1	1	3	1	1	1	1	1	3	2	2	1
607	1	37	1	1	3	2	1	1	0	1	1	1	0	0	1	1	1	1	2	3	2	3	2	3	3	2	2	3	3	2	2	2	2	2	2	3	2	2	1	3	2	2	1	1	1	1	2	2	1
608	1	36	1	4	4	2	0	0	0	1	1	1	0	0	1	1	2	1	2	3	3	3	2	3	3	2	2	3	3	3	2	2	2	1	2	2	1	1	2	3	2	3	2	1	1	1	2	2	1
609	1	46	1	4	3	2	1	0	0	1	1	1	0	0	1	1	1	1	3	2	2	1	3	3	3	2	2	3	3	3	2	1	2	1	2	3	1	1	1	3	2	3	2	2	1	1	3	2	1
610	1	53	1	1	2	2	1	1	1	0	1	1	0	0	1	1	1	1	3	2	2	2	3	3	3	2	2	3	3	3	2	1	2	3	2	3	2	3	1	3	2	2	2	1	1	2	2	2	1
611	1	49	1	1	3	3	0	1	0	0	1	1	1	0	0	0	2	1	2	2	2	3	2	3	3	2	2	2	3	2	2	2	2	2	3	2	2	2	3	2	2	3	1	2	2	1	2	2	1
612	1	51	5	3	3	2	1	1	0	0	1	1	1	1	1	1	2	1	2	1	2	1	1	2	2	3	3	2	3	2	3	2	2	2	1	1	2	2	1	1	1	1	1	1	1	2	2	1	1
613	1	50	3	4	3	2	1	0	1	1	1	0	0	1	1	0	3	2	2	3	3	2	2	1	2	2	2	2	3	2	3	2	2	1	1	2	1	1	2	3	2	3	2	2	1	1	2	2	1
614	1	42	2	4	4	2	1	1	0	1	1	0	0	0	1	1	2	1	2	1	2	2	3	2	2	2	2	1	2	1	3	2	1	2	2	3	2	3	2	3	2	2	3	2	3	3	2	1	1
615	1	48	3	4	4	2	1	1	1	0	1	1	0	0	1	1	2	2	2	1	2	1	2	3	3	3	2	3	3	3	3	2	2	2	3	3	2	1	3	2	3	3	3	3	3	1	1	2	1
616	1	49	1	4	4	2	1	1	1	0	1	1	0	0	1	1	2	1	2	2	1	2	3	3	1	1	3	1	1	1	1	3	1	3	3	2	2	2	1	3	2	2	1	1	1	1	2	2	1
617	1	45	2	6	4	2	1	0	1	0	1	1	0	0	1	1	3	1	2	1	2	3	3	3	2	3	2	2	3	2	3	2	2	1	2	2	1	1	1	2	2	2	1	1	1	1	1	1	2
618	1	43	3	4	3	2	1	1	1	1	0	1	1	1	1	1	2	1	2	1	2	2	2	3	3	2	1	2	3	2	3	2	2	2	2	2	2	1	1	2	1	2	2	3	2	2	1	2	2
619	1	59	1	2	3	3	1	0	1	1	1	1	0	0	1	1	2	1	2	1	2	2	2	2	1	2	2	3	2	2	3	2	1	1	3	3	1	2	2	1	2	1	2	1	2	2	2	3	2
620	1	59	1	2	3	2	1	1	1	0	1	0	0	1	0	1	3	1	1	2	2	2	3	3	3	2	3	2	2	2	2	2	1	2	2	3	2	2	3	2	1	1	2	3	2	2	1	1	2
621	1	54	1	2	3	2	1	0	1	0	0	0	0	0	0	1	2	1	3	2	3	3	3	2	2	1	1	3	2	2	2	1	1	1	3	3	1	1	2	3	1	1	1	1	1	1	2	3	2
622	1	47	1	3	3	2	0	1	1	1	0	1	1	0	1	0	2	1	3	2	2	2	3	3	3	2	2	3	3	3	3	3	2	3	2	3	3	2	1	1	1	1	1	1	1	1	2	2	1
623	1	48	3	4	3	2	0	0	1	0	0	1	1	0	1	1	3	1	2	2	3	2	1	3	1	3	2	3	2	2	1	1	1	1	3	3	1	1	3	3	1	1	1	1	1	1	2	1	2
624	1	50	1	1	2	4	1	0	1	0	1	0	0	0	1	1	1	2	2	2	2	1	2	1	2	2	2	1	2	1	3	1	1	1	1	1	1	1	3	3	1	1	1	1	1	1	2	3	2
625	1	53	1	1	3	2	1	1	0	1	1	1	0	0	1	1	1	1	3	2	1	1	2	2	2	2	2	3	3	2	2	2	2	2	2	3	2	2	1	3	1	1	1	1	1	1	1	2	1
626	1	45	4	4	4	2	1	0	1	0	1	1	0	0	1	1	3	2	2	1	2	3	2	2	3	3	2	1	2	2	2	3	1	1	2	2	1	1	2	3	3	3	2	1	1	1	2	1	1
627	1	57	1	2	3	3	0	0	0	0	0	0	0	0	1	1	1	1	1	2	2	2	2	1	3	1	2	3	2	2	3	2	1	1	3	2	1	1	3	3	1	1	1	1	1	1	2	1	2
628	1	43	3	2	3	2	1	0	1	1	1	1	0	0	1	1	2	1	2	3	1	2	1	2	2	2	1	2	2	2	1	3	1	1	3	2	1	1	2	2	1	2	1	2	3	2	2	2	1
629	1	36	2	2	2	2	1	0	1	1	1	1	0	0	1	1	2	1	3	2	1	2	2	3	1	2	2	2	3	2	3	2	2	1	1	1	1	1	1	2	2	2	1	2	3	1	1	2	2
630	1	37	1	3	3	2	1	0	0	1	1	1	0	1	1	1	1	1	2	3	2	1	1	2	2	3	3	3	2	2	2	1	1	1	3	3	1	1	1	3	2	1	1	1	1	1	2	2	1
631	1	45	1	4	4	2	1	0	0	0	1	1	1	0	1	1	3	1	2	2	3	2	1	2	2	2	2	2	3	2	1	1	2	1	1	1	1	1	2	3	2	1	1	1	1	1	2	1	1
632	2	50	1	4	3	2	0	0	1	1	0	0	1	1	1	0	3	2	2	2	2	3	2	2	3	3	2	3	3	3	3	3	2	2	2	2	1	2	2	2	2	1	1	1	1	2	3	2	1
633	2	49	1	3	1	2	0	0	1	1	0	0	1	0	1	0	2	2	3	2	2	3	2	2	3	3	3	3	3	3	3	2	3	3	3	3	3	2	2	2	3	3	2	2	3	1	3	2	1
634	2	52	1	1	3	2	0	0	0	1	0	0	1	1	0	0	3	2	2	2	2	3	2	3	3	3	2	2	3	3	3	2	2	2	2	2	2	2	1	2	2	2	2	2	2	1	3	1	1
635	2	49	1	3	1	2	0	0	0	0	1	0	1	0	0	0	2	2	3	3	3	3	2	2	3	3	3	2	3	3	3	3	2	3	3	3	2	2	2	3	3	2	2	2	3	2	3	2	1
636	2	49	1	3	3	2	0	0	0	1	0	0	1	1	0	0	3	2	2	2	1	3	3	2	2	3	3	3	3	3	3	3	2	2	2	2	1	2	2	2	2	1	2	2	2	1	3	2	1
637	2	45	1	3	3	2	0	0	0	1	0	0	1	1	0	1	3	2	2	2	2	3	2	3	3	3	3	2	2	2	3	2	3	3	3	2	2	2	2	2	1	1	2	2	2	1	3	2	1
638	2	53	1	1	3	2	0	0	1	1	0	0	1	1	1	0	3	2	2	3	3	3	3	3	3	3	3	2	2	2	2	2	2	2	3	3	1	2	2	2	1	2	2	1	2	1	3	2	1
639	2	38	1	2	1	2	0	0	1	0	0	0	0	1	0	0	3	2	2	2	1	3	3	2	3	3	3	2	2	3	3	3	2	2	3	3	2	2	1	2	2	2	2	2	3	1	3	2	1
640	2	61	2	2	4	3	0	0	0	1	0	0	1	0	0	0	3	3	2	2	2	2	2	3	3	3	3	2	2	2	1	3	2	2	2	3	1	2	2	2	3	2	2	2	2	2	3	2	1
641	2	65	1	1	4	2	1	1	1	0	1	1	0	0	1	1	3	1	3	3	3	2	1	3	3	3	3	3	2	2	2	3	1	3	1	3	1	2	2	2	3	1	2	2	2	1	3	1	1
642	2	55	1	2	1	3	0	0	1	1	0	0	1	1	1	0	3	1	2	2	2	3	2	2	2	3	3	2	2	2	2	2	1	1	1	3	1	1	2	2	3	1	2	2	2	1	3	2	1
643	2	40	1	2	4	2	0	0	0	1	0	0	0	1	1	1	3	2	2	2	2	1	2	3	3	3	3	2	2	3	3	2	2	1	1	3	1	2	1	1	3	1	1	2	2	1	3	2	1
644	2	55	1	2	1	2	0	0	1	0	1	1	0	1	1	1	3	3	3	2	2	2	1	3	3	3	3	2	2	3	2	3	2	2	3	3	2	2	2	2	3	2	3	1	2	2	3	2	1
645	2	52	1	2	1	2	0	0	1	0	1	1	0	1	0	1	2	2	2	3	2	3	2	3	3	3	3	2	2	3	3	3	2	2	2	3	2	3	2	2	2	3	2	2	3	2	3	2	1
646	2	60	1	2	1	2	1	1	1	0	0	0	0	1	1	1	3	1	3	2	3	2	2	3	3	3	3	2	2	2	2	3	1	1	2	2	1	2	2	3	3	3	3	2	2	3	3	2	1
647	2	37	3	4	4	2	1	1	0	1	0	0	1	1	1	0	3	1	2	2	1	3	2	2	3	3	1	3	3	3	2	2	2	2	3	3	2	2	2	2	3	1	2	2	2	1	3	2	1
648	2	43	1	3	2	2	1	1	0	1	0	0	1	0	0	0	3	2	2	1	1	3	2	2	3	3	3	2	2	1	1	3	1	3	3	3	1	2	2	3	3	1	1	3	3	1	3	2	1
649	2	52	1	5	2	2	1	1	0	1	0	0	1	0	0	0	3	3	3	3	1	2	1	3	3	3	3	3	3	2	3	3	1	1	3	3	1	2	2	2	3	2	2	2	1	1	3	1	1
650	2	32	1	3	3	2	1	0	1	0	1	1	0	0	1	1	3	3	3	3	1	2	3	3	3	2	3	3	3	3	3	3	2	2	3	3	1	1	2	2	3	2	2	2	1	1	3	1	1
651	2	60	1	2	1	3	1	1	0	0	1	0	0	0	1	1	2	2	3	3	3	2	3	3	3	3	3	3	3	2	3	3	1	1	3	3	1	1	2	2	3	1	2	2	1	1	3	2	1
652	1	44	1	3	3	2	1	0	0	0	0	1	0	1	0	0	2	2	3	3	1	1	1	3	3	3	3	3	3	1	3	3	1	3	3	3	1	2	2	2	3	1	2	2	3	1	3	2	1
653	1	68	1	3	2	2	1	1	1	0	1	1	0	0	1	1	1	1	2	2	1	1	1	3	3	3	3	3	3	2	3	3	3	3	3	3	2	2	2	2	3	1	2	2	1	1	3	2	1
654	2	63	2	1	2	2	1	0	1	1	1	1	0	0	1	1	3	3	3	3	1	2	3	3	3	3	3	3	3	3	1	3	1	1	3	3	1	2	2	2	3	1	2	2	1	1	3	2	1
655	1	69	1	2	2	2	1	1	1	0	1	1	0	1	1	1	3	3	3	3	3	3	1	3	3	3	3	3	3	3	3	3	3	3	3	3	1	1	2	2	3	2	2	2	1	1	3	2	1
656	1	58	1	2	2	2	1	1	1	1	0	0	0	0	1	1	1	3	3	3	3	3	1	3	3	3	3	3	3	3	3	3	3	3	3	3	1	2	2	2	3	2	2	2	2	1	3	2	1
657	2	40	1	3	3	2	0	0	0	1	0	0	1	1	0	0	1	2	2	2	1	3	3	3	3	3	2	3	3	3	3	3	2	3	3	3	2	1	1	3	3	3	3	3	3	3	3	2	1
658	2	49	1	3	1	2	0	0	1	1	0	0	0	1	1	0	2	2	3	2	2	3	2	2	2	2	3	3	3	3	3	2	2	3	2	2	2	1	2	2	2	2	2	2	2	2	3	2	1
659	2	42	1	3	4	2	1	1	1	1	1	1	0	0	1	1	2	2	2	2	2	3	2	2	3	3	3	3	3	3	3	3	1	1	1	3	2	2	2	2	3	2	2	2	2	1	2	1	1
660	2	39	1	3	4	2	1	1	1	0	1	1	0	1	1	1	2	1	3	3	3	2	3	2	2	2	3	3	3	3	3	3	1	3	1	3	1	1	2	2	3	2	2	2	2	1	2	2	1
661	2	38	1	2	4	2	1	1	0	1	1	1	0	0	1	0	3	1	3	3	1	3	1	3	3	3	3	3	3	3	3	3	1	1	3	3	2	1	2	2	3	2	2	2	2	1	3	2	1
662	2	46	1	3	3	2	1	1	1	0	1	1	0	1	1	1	3	2	3	3	2	3	2	3	3	3	3	3	3	2	2	3	1	1	1	1	2	3	2	3	3	2	2	2	2	1	3	2	1
663	1	37	1	3	2	2	1	0	1	0	1	1	0	1	1	1	3	2	3	1	1	1	1	3	3	3	3	3	3	1	3	3	1	3	3	3	1	1	1	3	3	3	1	1	2	3	3	2	2
664	2	58	1	2	2	2	1	1	1	0	1	1	0	1	0	1	3	3	3	1	1	3	3	3	3	3	3	3	3	1	3	3	3	3	3	3	2	3	1	3	3	3	1	1	1	3	3	2	3
665	1	51	1	2	2	2	1	1	0	0	1	1	0	0	1	1	3	3	3	3	3	3	3	3	3	3	3	3	3	3	3	3	1	3	3	3	2	3	3	3	3	3	2	2	1	1	1	1	1
666	2	50	1	3	4	2	1	1	0	1	0	1	1	1	0	0	2	2	3	1	1	1	1	3	3	3	3	3	3	3	3	3	3	3	3	2	3	2	2	2	3	2	2	2	2	1	3	2	2
667	2	39	2	3	4	2	1	1	1	0	1	1	0	1	1	1	3	2	3	1	3	2	3	3	3	2	2	3	2	2	2	3	1	1	1	3	1	1	2	2	3	2	2	2	2	3	2	2	1
668	2	54	2	1	4	3	1	1	1	0	1	1	0	1	1	1	2	3	2	2	1	2	3	3	3	3	3	3	3	2	3	1	1	1	1	3	3	1	2	3	3	3	1	1	1	3	3	2	1
669	2	56	1	1	1	2	0	0	0	1	0	0	1	1	0	1	3	3	3	3	1	3	3	3	3	3	3	3	2	3	3	3	1	1	1	3	2	3	1	2	1	1	2	2	1	2	2	1	1
670	2	52	1	2	1	2	1	1	1	0	1	1	0	1	1	1	3	2	3	3	1	2	1	3	3	3	3	3	3	3	3	3	1	3	3	3	3	1	1	2	3	1	2	2	2	2	1	1	1
671	1	34	1	3	2	2	1	1	1	0	1	1	0	0	1	1	3	1	3	3	3	2	1	3	3	1	3	3	3	3	3	3	3	1	3	3	1	2	1	3	3	3	1	1	1	1	3	1	1
672	1	40	1	4	3	2	1	1	1	0	1	1	0	1	1	1	1	1	3	3	1	2	3	3	3	3	3	3	3	1	3	3	1	1	3	3	2	2	2	3	3	3	1	1	2	1	3	2	1
673	1	42	1	4	1	2	1	1	1	0	1	1	0	1	1	1	3	1	3	3	3	3	3	3	3	3	3	3	3	3	3	3	3	3	3	3	2	2	2	2	3	3	1	1	1	2	2	2	1
674	1	48	1	4	3	2	1	1	1	0	1	1	0	1	1	1	3	3	3	3	1	3	3	3	3	3	3	3	3	3	3	3	3	3	3	3	1	1	2	2	3	2	1	1	1	1	3	2	1
675	2	50	1	2	2	2	1	0	1	0	1	1	0	1	1	1	1	1	3	1	1	2	1	3	3	3	3	3	3	2	3	3	3	3	3	3	2	2	1	2	3	1	2	2	1	1	3	2	1
676	1	45	1	3	2	2	1	1	0	1	0	0	0	1	0	0	3	1	3	1	1	3	3	3	3	3	3	3	3	3	3	3	1	3	3	3	2	1	2	2	3	3	2	2	1	1	3	1	1
677	1	49	1	3	4	2	1	0	1	0	1	1	0	1	1	1	3	3	3	2	2	2	1	3	3	3	3	3	3	1	3	3	3	3	3	3	2	3	1	2	3	2	2	2	3	2	3	2	1
678	2	33	1	2	3	2	0	0	0	0	1	1	0	0	1	1	3	1	3	1	2	3	3	3	3	3	3	3	3	3	3	2	3	3	2	2	1	2	2	3	3	3	1	1	1	1	3	2	1
679	2	44	1	3	4	2	1	0	0	1	0	0	0	1	0	1	1	1	3	1	3	1	3	3	3	1	3	3	3	3	1	3	1	1	3	1	1	1	1	2	2	2	2	2	1	1	3	1	1
680	2	60	1	2	4	2	1	1	1	0	1	1	0	1	1	1	1	1	3	1	3	1	3	3	3	3	3	3	3	3	1	3	1	1	3	3	2	3	2	3	3	2	1	1	2	1	3	2	1
681	2	39	1	2	4	2	1	0	1	0	1	1	0	1	1	1	1	1	2	1	2	2	1	2	3	2	3	1	3	1	3	3	1	1	2	2	1	1	1	3	3	1	3	3	3	1	3	1	1
682	1	57	1	3	4	2	1	1	1	0	1	1	0	1	1	1	2	2	2	2	2	2	3	3	3	3	3	2	2	2	2	3	2	2	2	2	1	1	1	1	1	1	1	1	1	1	3	3	3
683	1	60	1	2	3	2	1	0	1	0	0	0	0	1	1	1	2	1	3	2	1	2	3	3	3	3	3	2	2	2	2	3	1	1	2	2	1	1	2	3	3	1	1	1	1	1	3	1	1
684	1	31	1	5	4	1	0	0	0	1	0	0	1	1	0	0	2	3	3	3	3	2	2	2	2	2	3	3	3	3	3	3	2	2	2	2	2	2	2	2	3	3	1	3	1	1	2	1	1
685	1	36	1	3	4	2	0	0	0	1	0	0	1	1	0	0	2	2	2	2	2	2	3	2	2	2	2	2	2	2	2	2	2	2	2	2	1	1	1	1	3	3	3	3	2	2	2	1	1
686	1	56	1	2	1	2	1	1	1	0	1	1	0	0	1	1	2	2	2	2	1	1	2	2	3	3	2	2	2	2	2	3	1	1	1	3	1	1	2	2	3	1	2	2	2	1	3	2	1
687	1	60	1	2	1	2	0	0	0	1	0	0	1	1	0	0	2	2	2	2	2	2	2	2	2	2	3	3	2	2	2	3	1	1	1	2	1	1	2	2	3	2	2	2	2	1	3	2	1
688	1	66	1	1	2	2	1	0	0	1	0	1	1	0	1	0	2	2	2	2	2	3	2	2	2	2	3	1	2	2	1	3	1	1	1	1	1	1	2	2	2	2	2	2	2	2	3	2	1
689	2	48	1	2	1	2	1	0	1	0	0	1	0	1	1	1	1	1	1	1	1	2	1	3	3	3	3	3	3	1	3	3	3	1	3	3	2	2	2	2	3	1	2	2	1	1	3	1	1
690	2	53	1	2	1	2	1	0	0	1	0	0	0	1	1	1	1	1	1	1	1	2	1	3	3	3	3	3	3	1	3	3	3	2	3	3	1	2	2	2	3	1	2	2	1	1	3	1	1
691	2	42	1	4	1	2	1	1	1	0	1	1	1	1	1	0	1	1	1	1	3	2	1	3	3	3	3	3	3	2	3	3	3	1	3	3	1	2	2	2	3	1	2	2	1	1	3	1	1
692	2	37	1	3	2	2	1	1	0	1	1	1	0	1	0	1	3	2	2	2	2	2	3	2	2	2	3	3	3	2	2	3	1	1	3	3	1	1	2	1	3	1	1	1	1	1	2	2	1
693	1	55	1	2	2	2	1	1	1	0	1	1	0	0	1	1	3	1	3	1	1	1	1	3	3	3	3	3	3	3	3	3	1	3	3	3	1	1	1	3	3	3	3	3	1	2	3	2	2
694	1	69	1	1	1	2	1	1	1	1	1	1	0	0	0	0	1	1	3	3	1	2	2	3	3	3	3	2		1	2	3	3	3	3	3	1	1	1	2	3	3	3	3	3	1	3	2	2
695	2	45	1	3	2	2	1	1	1	0	1	1	0	1	1	1	3	1	3	1	1	1	1	3	3	3	3	1	3	3	3	3	1	3	3	3	1	1	2	3	3	3	3	3	3	3	3	2	2
696	2	40	1	3	2	2	1	1	1	0	0	1	0	1	0	0	1	1	3	1	1	3	3	3	3	3	3	3	3	3	1	3	1	1	3	3	2	3	1	1	3	3	2	2	2	3	3	2	1
697	2	57	1	1	2	2	1	0	1	1	1	1	1	0	1	1	3	1	3	1	1	1	2	3	3	3	3	3	3	3	3	3	2	2	3	3	1	1	3	3	3	3	2	2	1	1	3	2	2
698	2	51	1	1	1	1	0	0	1	1	0	0	1	1	1	0	3	2	2	2	1	3	3	2	2	2	3	2	2	2	3	3	2	2	3	3	2	2	2	2	2	1	1	2	2	2	3	2	1
699	2	48	1	2	3	2	1	1	1	1	1	1	0	0	1	1	2	2	3	2	2	2	3	3	3	3	3	2	2	3	3	3	2	2	3	2	2	2	3	2	2	3	2	2	2	1	3	2	1
700	2	47	1	5	3	2	0	0	0	1	0	0	1	1	1	0	3	2	2	2	3	2	3	3	3	3	2	1	1	1	1	3	3	2	2	1	3	2	2	2	2	2	2	2	2	2	3	2	1
701	2	50	1	1	3	3	0	0	0	1	0	0	1	1	1	1	2	3	3	2	2	2	3	3	3	2	2	2	2	3	3	3	2	2	3	3	2	2	3	2	2	3	2	2	2	1	3	2	1
702	2	42	1	3	1	2	0	0	1	1	0	0	0	1	0	0	2	2	2	2	3	2	3	3	3	2	2	2	2	2	3	3	2	2	2	2	2	2	2	1	2	2	2	2	2	1	3	2	1
703	2	50	1	1	1	3	1	1	1	0	1	1	0	1	1	1	3	2	2	2	2	2	3	3	2	2	3	2	2	2	3	3	2	2	2	2	3	2	2	2	2	3	3	3	2	1	3	2	1
704	2	35	1	1	1	2	0	0	1	1	0	0	0	1	0	1	2	3	2	2	2	3	2	2	2	3	3	2	2	2	3	3	2	2	2	3	2	3	2	2	2	3	3	3	2	1	3	2	1
705	2	48	1	3	1	2	0	0	1	1	0	0	1	1	1	0	2	2	2	1	2	2	2	2	3	3	3	2	2	2	3	3	2	2	3	3	2	2	2	2	2	3	2	2	2	1	3	2	1
706	2	45	1	3	1	2	0	0	0	1	0	0	1	0	0	0	3	2	3	3	3	3	3	3	3	3	3	2	2	2	2	3	2	2	3	3	2	2	2	3	2	3	3	3	2	1	3	2	1
707	1	41	1	2	1	2	0	0	0	1	0	0	1	1	1	1	2	2	2	2	1	2	2	2	3	3	2	2	2	3	2	3	3	2	2	3	2	3	2	2	2	2	2	2	2	1	3	2	1
708	2	65	1	2	1	2	0	0	0	0	1	1	0	1	1	1	2	2	3	3	2	2	3	3	3	3	2	3	2	2	2	2	3	2	2	3	1	2	2	2	2	3	3	2	2	1	3	2	1
709	2	50	1	2	1	2	0	0	0	1	0	0	1	1	0	0	2	2	3	3	2	2	3	3	3	3	2	3	2	2	2	2	3	2	2	3	1	2	2	2	2	3	3	2	2	1	3	2	1
710	1	45	1	3	3	2	0	0	0	0	1	0	1	1	1	0	2	2	3	3	2	2	3	3	3	3	2	3	2	2	2						1	2	2	2	2	3	2	2	2	1	3	2	1
711	2	52	1	2	1	2	0	0	1	1	0	0	0	0	0	0	2	2	3	3	2	2	3	3	3	3	2	3	2	2	2	2	3	2	2	3	1	2	2	2	2	3	3	2	2	1	3	2	1
712	1	57	1	1	1	2	0	0	1	0	0	0	1	1	0	0	3	3	2	2	3	2	3	3	3	3	2	3	2	2	2	2	3	2	2	3	1	2	2	2	2	3	3	2	2	1	3	2	1
713	2	55	1	1	1	2	0	0	1	0	1	1	0	1	1	1	2	2	3	3	2	3	3	3	2	2	2	1	1	1	2	2	2	3	3	1	2	2	2	3	3	1	1	2	2	3	3	2	1
714	1	60	1	2	1	2	0	0	0	0	0	0	0	0	1	1	2	2	3	3	2	2	3	3	3	3	2	3	2	2	2	2	3	2	2	3	2	2	2	2	3	2	2	2	2	3	3	2	1
715	1	61	1	4	3	2	1	1	1	0	1	1	0	1	1	1	3	3	2	2	1	2	3	3	3	3	2	3	2	2	3	2	3	2	2	3	1	2	2	2	2	2	3	3	2	2	3	2	1
716	1	69	1	2	1	2	0	0	1	1	0	0	1	0	1	0	2	2	3	3	2	2	3	3	3	3	2	3	2	2	2	2	3	2	2	3	1	2	2	2	2	3	3	2	2	1	3	2	1
717	1	66	1	2	1	2	1	0	0	1	0	0	0	0	1	1	1	2	1	1	3	2	2	3	3	3	2	3	2	2	2	2	3	2	2	2	1	2	2	2	2	3	3	2	2	2	3	2	1
718	1	45	1	3	1	2	0	0	1	1	0	0	1	0	0	0	2	2	3	3	2	2	1	3	2	3	2	3	2	2	2	2	3	2	2	3	1	2	2	2	2	3	3	2	2	1	2	2	2
719	1	67	5	3	3	2	0	0	1	1	0	0	1	0	0	0	3	2	2	2	1	2	3	3	3	3	3	3	3	2	3	2	3	2	2	3	1	2	2	2	2	2	2	2	2	1	3	2	1
720	2	68	1	2	1	3	0	0	1	1	0	0	1	1	1	0	2	2	3	3	2	2	3	3	3	3	1	2	2	2	1	2	1	1	2	3	1	2	2	2	2	2	2	2	2	1	3	2	1
721	1	68	3	5	1	2	1	1	0	0	0	0	0	0	1	1	3	2	2	2	2	2	3	3	3	3	2	3	2	2	2	2	3	2	2	3	2	2	2	2	2	3	3	2	2	1	3	2	1
722	2	50	1	2	1	2	0	0	0	1	0	0	1	1	0	0	2	2	3	3	2	2	3	3	3	3	2	3	2	2	2	2	3	2	2	3	1	2	2	2	2	3	3	2	2	1	3	2	1
723	2	66	1	2	1	2	0	0	1	1	0	0	0	1	0	0	2	2	3	3	2	2	3	3	3	3	2	3	2	2	2	2	3	2	2	3	1	2	2	2	2	3	3	2	2	13	2	1	1
724	2	35	1	3	3	2	0	0	1	1	0	0	1	1	1	0	3	3	2	2	1	2	3	3	3	3	2	3	2	2	2	2	2	2	2	3	2	2	1	2	2	2	2	2	2	1	3	2	1
725	2	34	1	2	1	2	0	0	0	1	1	0	1	0	1	0	2	3	2	1	1	3	1	3	3	3	2	3	3	3	2	3	2	2	2	3	1	2	2	2	3	2	2	2	3	1	3	2	1
726	2	43	1	1	3	2	1	1	1	0	1	1	0	0	1	1	1	2	3	2	2	3	2	3	3	3	3	2	2	3	3	3	2	2	3	3	1	2	2	3	2	2	2	2	1	1	3	2	1
727	2	39	1	2	3	2	1	1	1	0	1	1	0	1	1	1	2	1	2	3	3	3	2	2	3	3	2	2	3	3	2	2	3	3	3	2	1	2	2	2	2	2	3	3	2	1	3	2	1
728	2	45	1	3	1	1	0	0	0	1	0	0	0	1	1	1	2	3	2	3	3	2	3	3	3	3	3	2	2	2	3	3	2	3	1	2	2	1	2	2	2	2	2	2	2	1	3	2	1
729	1	58	1	2	1	4	0	0	1	0	0	0	0	1	0	1	1	2	1	1	2	1	2	2	2	2	3	2	3	3	3	3	2	2	3	3	1	2	2	3	3	3	2	2	2	2	3	2	1
730	2	68	1	1	1	3	0	0	0	1	0	0	1	1	0	0	3	2	2	3	3	3	3	3	3	2	2	3	2	3	3	3	2	2	3	3	1	2	2	2	2	1	2	2	2	2	3	2	1
731	2	64	1	3	1	2	0	0	0	1	0	0	0	0	1	1	3	3	2	2	3	3	1	2	3	3	3	2	3	3	3	3	2	1	1	3	1	2	2	3	3	3	3	3	2	1	3	2	1
732	2	55	2	2	3	2	0	0	0	0	1	1	1	1	0	0	2	2	3	2	2	3	2	2	1	2	2	3	2	2	3	3	2	2	3	3	1	2	2	2	1	2	2	2	2	1	3	2	1
733	1	61	1	2	2	2	1	1	1	0	1	1	0	0	1	1	3	2	3	3	3	3	3	3	3	3	3	3	3	2	2	3	3	3	3	3	1	1	2	3	3	1	1	1	1	1	3	1	1
734	2	65	1	3	2	2	1	1	1	0	1	1	0	1	0	0	1	1	2	3	1	2	1	1	1	3	3	3	3	2	2	3	3	3	3	3	1	1	2	2	3	2	2	2	2	1	3	2	1
735	2	64	1	2	3	2	1	1	0	1	1	1	0	0	1	1	1	1	2	3	1	2	1	1	1	3	3	3	3	2	2	3	3	3	3	3	1	1	2	2	3	2	2	2	2	1	3	2	1
736	2	62	1	2	1	1	1	0	1	0	1	1	0	1	1	1	1	1	2	3	1	2	1	1	1	3	3	3	3	2	2	3	3	3	3	3	1	1	2	2	3	2	2	2	2	1	3	1	1
737	2	36	4	5	1	1	1	1	0	1	1	1	0	0	1	1	1	1	3	2	3	2	1	1	1	3	3	3	3	2	2	3	3	3	3	3	1	1	2	2	3	2	2	2	2	1	3	2	1
738	2	40	1	2	2	2	1	1	1	0	1	1	0	1	1	1	3	1	3	3	3	3	3	3	3	3	3	3	3	2	2	3	3	3	3	3	1	1	2	2	2	2	2	2	2	1	3	1	1
739	2	53	1	2	2	1	1	1	1	0	1	1	0	1	1	1	3	1	3	3	3	3	3	3	3	3	3	3	3	3	3	3	3	3	3	3	1	1	2	2	3	3	3	3	3	1	3	1	1
740	1	57	4	4	2	2	1	1	1	0	1	1	0	0	1	1	3	1	2	2	1	2	1	3	3	3	3	3	3	2	2	3	3	3	3	3	2	1	2	1	3	1	1	1	1	1	3	1	1
741	2	49	1	3	3	2	1	0	0	1	0	0	0	1	1	1	1	1	3	2	1	2	1	1	1	3	3	3	3	2	2	3	3	3	3	3	1	1	2	3	2	2	2	2	2	1	3	2	1
742	2	50	1	3	1	2	1	0	1	0	1	1	0	1	1	1	1	1	1	1	3	2	1	1	1	3	3	3	3	2	2	3	3	3	3	3	1	1	2	2	3	2	2	2	2	1	3	1	1
743	2	30	3	5	4	2	1	0	1	0	1	1	0	1	1	1	1	1	3	3	1	2	1	3	3	3	3	3	3	2	2	1	1	2	3	2	1	1	2	2	3	2	2	2	2	1	1	1	1
744	2	44	1	1	2	2	1	1	1	0	1	1	0	1	1	1	2	1	3	2	1	2	1	1	1	3	3	3	3	2	2	3	3	3	3	3	1	1	2	2	3	2	2	2	2	1	3	1	1
745	2	31	2	2	1	1	1	1	1	0	1	1	0	1	1	1	2	1	1	1	3	3	3	3	3	3	3	3	2	2	3	3	3	3	3	3	1	1	3	3	1	1	1	1	1	1	3	1	1
746	2	38	1	4	2	1	1	1	1	0	0	0	0	1	1	1	2	1	1	1	1	2	1	1	1	1	3	3	1	2	1	3	3	3	2	2	1	1	2	2	3	2	2	2	2	1	3	1	1
747	2	60	1	1	2	2	1	1	0	0	1	0	1	1	1	0	2	1	1	1	2	2	1	1	1	3	3	3	3	2	2	3	3	3	3	3	1	1	2	2	3	2	2	2	2	1	3	1	1
748	1	39	1	2	2	4	1	1	1	0	1	1	0	1	1	1	3	1	2	3	1	2	1	1	1	3	3	3	3	2	2	3	3	3	3	3	1	1	2	2	3	2	2	2	2	1	3	1	1
749	2	39	1	4	2	2	0	0	0	0	0	1	0	1	1	1	3	1	2	3	1	2	1	1	1	3	3	3	3	2	2	3	3	3	3	3	1	1	2	2	3	2	2	2	2	1	3	1	1
750	2	37	1	5	2	2	1	1	1	0	1	1	0	1	1	1	3	1	2	3	1	2	1	1	1	3	3	3	3	2	2	3	3	3	3	3	1	1	2	2	3	2	2	2	2	1	3	1	1
751	2	33	2	4	2	2	1	1	1	0	1	1	0	1	1	1	3	1	3	2	1	2	1	1	1	3	3	3	3	2	2	3	3	3	3	3	1	1	2	2	3	2	2	2	2	1	3	1	1
752	2	35	1	4	2	2	1	0	0	0	0	0	0	0	0	0	1	1	1	1	1	2	1	1	1	3	3	3	3	2	2	3	3	3	3	3	1	1	2	2	3	2	2	2	2	1	3	1	1
753	2	48	4	5	3	2	1	0	1	0	1	1	0	0	1	1	1	1	1	1	1	2	1	1	1	3	3	3	3	2	2	3	3	3	3	3	1	1	2	2	3	2	2	2	2	1	3	2	1
754	2	64	1	2	2	2	0	0	0	0	0	0	0	0	1	1	3	2	3	2	1	2	1	1	1	3	3	3	3	2	2	3	3	3	1	2	2	1	1	3	2	2	2	2	2	1	3	1	1
755	2	46	2	4	2	2	1	0	1	1	0	1	0	1	1	1	1	1	1	1	1	2	1	1	1	3	3	3	3	2	2	3	3	3	3	3	1	1	2	2	3	2	2	2	2	1	3	1	1
756	2	34	3	4	3	2	1	1	1	0	1	1	1	0	1	1	1	1	1	3	1	2	1	1	1	3	3	3	3	3	3	2	2	3	3	3	1	1	2	2	3	2	2	2	2	1	3	2	1
757	2	60	1	2	1	2	0	1	1	1	0	0	1	0	1	1	1	1	3	2	1	2	1	1	1	3	3	3	3	2	2	3	3	3	3	3	2	1	1	2	2	2	2	3	2	1	3	1	1
758	2	53	1	3	1	2	0	0	0	1	1	0	1	0	0	0	2	3	2	2	2	3	2	3	2	2	2	1	3	2	2	3	1	3	3	3	1	1	2	2	2	3	3	2	2	2	3	2	1
759	2	48	1	1	1	2	0	0	1	1	0	0	1	1	1	0	2	2	2	2	2	3	2	3	3	3	2	2	3	3	3	3	2	3	3	3	2	1	2	2	2	1	2	2	1	1	3	2	1
760	1	38	1	3	1	2	1	0	0	0	1	1	0	0	1	1	3	3	1	1	1	1	1	3	3	3	3	3	3	1	3	3	1	3	3	3	2	2	1	3	3	3	2	2	2	1	3	2	1
761	1	52	1	3	1	2	0	0	0	1	0	0	1	1	1	1	2	2	2	2	2	1	2	3	3	3	2	1	2	2	2	3	2	2	3	2	2	2	2	2	3	3	2	2	2	2	3	2	1
762	1	61	1	2	3	2	1	1	0	1	1	1	1	1	0	1	2	1	2	2	2	3	2	3	3	2	3	3	3	2	2	3	1	1	3	2	1	1	3	1	3	2	2	2	1	1	2	2	1
763	1	50	1	2	4	2	1	1	0	1	0	1	0	1	1	1	2	1	2	2	2	3	2	3	3	2	3	3	3	2	2	3	1	1	3	2	2	1	1	2	3	2	2	2	2	1	2	2	1
764	2	41	1	2	2	2	1	1	0	1	1	0	1	0	0	0	2	1	2	2	2	3	2	2	3	2	3	3	3	2	2	3	1	1	3	2	2	1	1	2	3	2	2	2	1	1	2	2	1
765	1	36	1	3	4	2	1	0	1	0	1	1	0	1	1	1	2	1	3	3	2	3	2	2	3	2	3	3	3	2	2	3	1	1	3	2	2	1	1	3	2	2	2	2	1	2	2	2	1
766	1	65	1	2	4	2	1	1	1	0	1	1	0	0	1	1	2	1	3	3	2	2	2	3	3	2	3	3	3	2	2	3	3	3	3	2	2	1	2	2	2	3	2	2	1	1	2	2	1
767	1	63	1	2	4	2	1	1	1	0	1	1	0	1	1	1	2	1	2	2	2	2	2	3	3	2	3	3	3	2	2	3	1	1	3	2	2	1	1	2	2	2	2	2	2	2	2	2	1
768	1	65	1	2	4	2	1	1	1	0	1	1	0	1	1	1	2	2	2	2	2	2	2	3	3	2	3	3	3	2	2	3	3	3	3	2	2	2	1	3	3	2	2	2	1	1	2	2	1
769	1	50	1	2	4	2	1	1	1	0	0	1	0	1	1	1	2	1	2	2	2	2	2	3	2	2	3	3	3	2	2	3	3	3	3	2	1	1	2	2	3	2	2	2	1	1	2	2	1
770	1	53	1	3	4	2	1	1	1	0	1	1	0	1	1	1	2	1	2	2	2	2	2	3	3	3	3	3	3	2	2	3	1	1	2	2	1	2	2	2	3	2	2	2	2	2	2	2	1
771	2	30	1	2	4	2	1	1	1	1	0	1	0	1	1	1	2	1	2	2	2	2	2	3	3	2	3	3	3	2	2	3	1	1	3	2	1	1	1	3	3	2	2	2	1	1	2	2	1
772	1	45	1	2	4	2	1	1	1	0	1	1	0	0	1	1	3	1	2	2	2	2	2	3	3	2	3	1	1	2	2	3	1	1	3	2	2	1	1	2	3	2	2	2	1	1	2	2	1
773	2	49	1	2	4	2	1	1	1	0	1	1	0	1	1	1	2	1	2	2	2	2	2	3	3	2	3	3	3	2	2	3	1	1	3	2	2	1	1	2	3	3	2	2	2	1	2	2	1
774	2	56	1	2	3	2	1	0	0	0	1	0	1	1	0	1	2	1	2	2	2	3	2	3	3	2	3	3	3	2	2	3	1	1	3	2	2	1	1	3	3	3	1	1	1	1	2	2	1
775	2	60	1	2	3	2	1	1	1	1	1	1	1	0	1	0	2	2	2	2	2	2	2	3	3	2	3	3	3	3	2	3	1	1	3	2	1	1	1	2	3	3	1	1	3	1	2	2	1
776	1	57	3	5	3	2	1	0	1	0	1	1	0	1	1	1	2	2	2	2	2	3	3	3	3	3	3	2	2	2	2	3	2	2	2	3	1	1	2	2	3	2	2	2	1	1	2	2	1
777	1	41	1	2	4	2	0	0	0	1	1	0	0	1	1	1	3	2	2	3	2	3	3	3	3	2	3	2	2	3	3	3	2	2	2	3	2	1	1	2	3	2	2	2	1	1	2	2	1
778	2	36	1	2	4	2	0	0	0	1	0	0	0	1	0	0	2	3	2	2	2	2	2	2	2	2	3	2	2	3	2	2	2	2	3	2	2	1	1	2	3	2	2	2	1	1	2	2	1
779	1	45	1	3	2	4	0	0	1	0	1	1	0	1	1	1	2	3	2	3	2	2	2	2	2	2	2	2	2	3	3	2	2	2	3	2	2	1	1	2	3	2	2	2	1	1	2	2	1
780	2	62	1	1	2	4	0	0	1	0	1	1	0	0	1	1	2	2	2	2	2	2	2	2	2	2	3	2	3	2	2	2	2	2	3	2	1	1	1	2	3	2	2	2	1	1	2	2	1
781	2	43	1	2	2	4	0	0	1	1	0	0	1	1	0	0	2	2	2	2	2	2	2	2	2	2	3	2	2	2	2	2	2	2	2	2	1	1	1	2	3	2	2	2	1	1	2	2	1
782	2	36	1	2	4	2	0	0	1	0	1	1	1	0	1	1	3	3	3	3	3	1	1	3	2	2	3	2	2	2	2	2	2	2	2	2	1	2	1	2	3	2	2	2	2	1	2	2	1
783	2	30	1	2	3	2	1	1	1	0	1	1	0	1	1	1	2	1	2	2	1	2	3	3	3	2	3	3	3	2	2	3	3	3	2	2	1	1	1	2	3	2	2	2	2	1	2	2	1
784	2	66	1	1	1	2	1	1	1	0	0	1	0	0	1	1	2	1	2	2	2	2	2	3	3	2	2	3	3	2	2	3	1	1	3	3	2	1	1	2	3	3	2	2	2	1	2	2	1
785	2	56	1	1	3	2	1	1	1	0	1	1	0	0	1	1	2	1	2	2	2	3	2	3	3	2	2	3	3	2	2	3	3	3	1	2	2	1	1	2	3	3	2	2	2	1	2	2	1
786	2	59	1	2	3	2	1	1	1	0	1	1	0	0	1	1	2	1	3	3	3	3	2	3	3	2	2	3	3	2	2	3	1	1	3	2	2	1	1	2	3	3	2	2	2	1	2	2	1
787	2	63	1	2	4	2	0	0	1	0	1	1	0	1	1	1	2	3	2	2	2	2	2	2	2	2	2	2	2	2	2	3	3	3	3	3	2	2	1	1	3	2	2	2	1	1	2	2	1
788	2	59	1	2	4	2	1	1	1	0	1	1	1	0	1	1	3	1	3	3	3	2	3	3	3	3	3	3	3	3	3	3	3	3	3	3	2	2	1	1	3	2	2	1	1	1	2	2	2
789	1	62	1	1	4	2	1	1	1	0	1	1	0	1	1	1	3	1	3	3	3	2	3	3	3	3	3	3	3	3	3	3	3	3	3	3	2	2	1	1	3	2	2	2	1	1	2	2	1
790	1	61	1	1	4	2	1	1	1	0	1	1	0	0	1	1	3	1	3	3	3	1	3	3	3	3	3	3	3	3	2	3	3	3	3	3	2	2	1	3	3	2	2	2	1	1	2	2	1
791	1	59	1	2	4	2	1	1	1	0	0	1	0	1	0	0	2	1	3	3	1	3	2	3	3	3	3	3	3	3	3	3	2	3	3	3	2	2	1	1	3	2	2	2	1	1	2	2	1
792	1	37	1	2	4	2	1	1	1	0	1	1	0	0	1	1	3	1	3	3	3	3	3	3	3	3	3	3	3	2	2	3	2	3	3	3	1	1	1	3	3	2	2	2	1	1	2	2	2
793	2	37	1	3	4	2	1	1	1	1	1	1	0	1	1	1	3	1	3	3	3	3	3	3	3	3	3	3	3	3	3	3	2	3	3	3	1	1	1	1	3	2	2	2	1	1	2	2	2
794	2	49	2	3	4	2	1	1	1	0	1	1	0	1	1	1	3	1	3	3	3	3	2	3	3	3	3	3	3	3	3	3	3	3	3	3	1	1	1	3	3	2	2	2	1	1	2	2	2
795	2	63	1	2	4	2	1	1	1	0	1	1	0	0	1	1	3	1	3	3	3	2	3	3	3	3	3	3	3	3	3	3	3	3	3	3	2	2	1	1	3	2	2	2	1	1	2	2	1
796	2	54	1	3	4	2	1	1	1	0	1	1	0	1	1	1	1	1	3	3	3	2	3	3	3	3	3	3	3	3	3	3	3	3	3	3	1	1	1	2	3	2	1	1	1	1	2	1	1
797	1	65	1	2	2	2	1	0	0	0	0	1	0	1	0	0	3	1	3	3	3	3	3	3	3	3	3	3	3	3	3	3	3	3	3	3	2	2	2	2	2	2	2	2	1	1	3	1	1
798	1	38	1	1	1	1	1	0	1	0	1	1	0	1	1	1	3	3	1	1	2	3	3	3	3	3	3	3	3	1	2	3	3	3	1	1	2	2	3	2	3	2	2	2	1	1	3	1	1
799	1	42	1	2	2	2	1	0	0	1	0	1	0	1	1	1	2	2	2	2	2	3	3	3	3	1	3	1	3	3	3	3	3	3	3	3	1	1	1	2	3	1	2	2	1	1	3	1	1
800	1	69	1	2	4	2	1	0	0	1	1	1	0	1	1	1	1	1	3	3	3	3	3	3	3	3	3	3	3	3	3	3	1	1	3	2	2	2	1	3	3	3	2	2	1	1	3	2	1
801	2	57	1	2	1	2	1	0	1	0	1	1	0	1	1	1	3	2	3	3	3	2	1	3	3	3	3	3	3	3	3	3	3	3	3	2	2	2	2	3	3	2	2	2	1	1	3	1	1
802	1	59	4	3	4	2	1	0	1	1	1	1	0	1	1	1	1	1	3	3	3	3	3	3	3	3	3	3	3	3	3	3	1	1	3	3	2	2	1	2	3	2	2	2	1	1	3	2	1
803	1	60	1	2	2	2	1	0	1	0	1	1	0	1	1	1	1	1	1	1	1	3	3	3	3	3	1	1	1	1	1	3	3	3	3	3	2	2	3	2	3	2	2	2	1	1	3	1	1
804	1	53	4	5	2	2	0	0	0	0	1	0	0	0	1	1	1	2	2	2	2	3	3	2	3	3	3	3	3	3	3	2	2	2	3	3	2	2	2	2	2	2	2	1	1	2	2	2	1
805	1	57	1	2	1	3	1	0	0	1	0	0	1	1	1	1	2	1	2	1	1	2	3	3	3	3	2	3	3	2	3	3	3	3	3	3	2	2	2	2	2	2	2	2	2	2	3	2	2
806	1	36	2	5	2	2	1	0	1	9	1	1	0	1	1	1	2	2	2	1	2	3	3	3	3	3	3	3	3	3	3	3	3	2	3	3	2	2	2	2	2	2	2	2	2	2	3	2	2
807	1	61	1	2	1	2	0	0	0	0	0	1	0	0	1	1	1	2	2	1	2	3	3	3	3	3	3	3	3	3	3	3	2	3	3	3	2	2	2	2	3	2	2	2	2	2	1	1	1
808	2	57	1	2	1	2	1	0	1	0	1	1	0	1	1	1	2	2	2	2	2	3	3	3	3	3	3	3	3	3	3	3	3	3	3	3	2	2	2	2	2	2	2	2	2	2	2	2	1
809	2	35	2	3	2	2	1	0	0	1	0	1	0	1	1	1	2	2	2	3	3	2	2	2	2	3	3	3	2	3	3	2	3	2	2	2	2	1	2	2	2	1	2	2	2	1	2	1	1
810	2	31	1	2	1	2	1	1	0	0	0	0	0	1	0	0	2	2	1	1	2	2	3	3	3	3	3	2	2	2	2	2	2	2	2	2	2	2	2	2	3	2	2	2	2	2	2	2	2
811	2	45	1	3	2	2	1	1	1	0	1	1	0	1	1	1	2	2	2	2	2	2	2	2	2	2	3	3	3	2	3	3	3	2	3	3	1	1	2	2	2	1	1	1	1	1	2	2	1
812	1	41	1	3	2	2	1	1	1	0	1	1	0	1	1	1	2	1	2	3	3	3	3	3	3	3	2	3	3	2	3	3	3	3	3	2	1	1	1	2	3	2	2	2	1	1	2	2	1
813	2	32	1	2	2	2	1	1	1	0	0	1	0	0	1	1	1	1	2	3	2	3	3	3	3	2	3	3	3	3	3	3	1	1	3	2	1	1	1	2	3	2	2	2	1	1	2	2	1
814	1	44	1	4	4	2	1	0	1	0	1	1	0	1	1	1	3	1	3	3	3	2	3	3	3	3	3	3	3	3	3	3	1	1	1	2	1	1	1	2	3	2	2	2	1	1	1	1	1
815	2	55	1	1	3	2	1	1	0	0	0	0	0	1	0	0	1	1	2	2	1	2	2	2	2	2	2	3	3	1	2	3	3	3	3	3	2	2	1	3	3	3	1	1	1	1	3	1	1
816	2	47	1	2	3	2	1	1	0	1	0	0	1	1	1	1	1	1	1	1	1	2	2	2	3	2	3	3	3	2	3	3	3	3	3	2	1	1	1	2	3	2	2	2	1	1	3	1	1
817	2	30	1	4	4	2	1	1	0	1	0	0	1	1	0	0	3	1	2	2	1	3	3	3	3	3	3	2	2	3	3	3	1	1	1	2	1	1	1	2	3	2	2	2	1	1	3	2	1
818	2	42	1	2	4	2	1	1	1	0	1	1	0	0	1	1	2	1	1	1	3	3	3	3	3	3	3	3	2	2	2	3	3	3	3	3	2	2	3	2	3	2	1	1	1	1	2	1	1
819	2	66	1	1	3	2	1	0	1	0	1	1	0	0	1	1	2	1	1	1	1	2	2	2	3	3	3	2	2	2	2	3	1	1	1	2	1	1	1	2	3	2	2	2	1	1	3	1	1
820	1	38	1	3	1	1	1	0	0	1	0	0	0	0	1	1	3	1	1	3	3	1	3	3	3	3	3	3	3	3	3	2	2	3	3	2	2	2	2	1	3	2	2	2	2	2	2	2	1
821	1	55	1	3	2	2	1	0	0	1	0	0	1	0	0	0	2	2	2	2	2	3	3	2	2	3	3	3	3	2	3	2	3	3	3	3	2	2	1	1	3	2	2	2	2	2	3	2	1
822	2	34	1	2	1	2	1	0	0	1	0	0	1	1	1	1	2	2	2	3	2	2	3	3	3	2	2	2	3	3	3	2	2	2	3	2	2	2	3	2	3	1	1	2	2	2	2	2	1
823	1	54	1	2	1	2	1	0	0	0	1	1	1	1	1	0	2	2	2	2	2	3	3	3	3	3	1	2	3	2	3	3	3	3	3	2	2	2	2	3	3	1	2	2	2	2	1	1	1
824	2	32	4	5	2	2	1	1	1	1	1	1	0	1	1	1	1	1	3			3	3	2	2	3	3	2	2	2	3	2	2	2	2	2	2	2	2	2	1	2	2	2	2	2	3	3	1
825	2	35	1	2	1	2	1	0	0	1	0	0	0	1	1	1	1	2	1	1	3	3	2	2	1	1	3	3	2	2	1	1	2	2	1	3	2	1	2	3	1	2	3	1	2	3	3	3	2
826	2	46	1	3	1	2	1	0	0	1	0	0	0	0	1	1	1	2	3	3	3	3	3	3	3	3	2	2	3	3	3	3	2	2	2	2	2	2	2	2	3	2	2	2	2	2	2	2	1
827	2	61	1	2	1	2	1	1	0	0	0	1	0	1	1	1	2	2	2	2	2	3	3	3	3	3	2	2	2	3	3	3	3	3	3	3	2	2	2	2	3	1	1	1	1	1	2	2	1
828	1	46	1	3	1	2	1	0	1	0	1	1	0	1	1	1	2	2	2	2	2	3	3	3	3	3	1	3	3	2	2	2	1	2	2	2	1	2	2	2	3	2	2	2	2	2	2	1	1
829	2	38	1	2	3	2	1	0	0	0	1	0	1	0	0	0	3	1	2	2	2	2	2	3	3	3	3	2	2	2	2	3	3	1	3	3	2	2	1	1	3	2	2	2	1	1	1	1	1
830	1	45	1	3	4	2	1	0	1	1	0	1	0	1	1	1	3	1	3	2	3	2	2	3	3	3	1	3	3	3	2	3	1	3	3	3	2	2	1	1	3	2	2	2	1	1	1	1	1
831	2	35	1	2	4	2	0	0	1	1	0	0	0	1	0	0	3	1	3	3	3	2	2	3	3	3	3	3	3	3	2	3	3	3	3	3	1	2	1	1	3	2	2	2	1	1	1	1	1
832	2	67	1	1	4	2	0	0	1	0	0	0	1	0	0	0	3	1	3	3	2	2	2	3	3	3	2	2	2	2	2	3	2	3	3	3	1	1	1	1	3	2	2	2	1	1	1	1	1
833	1	62	4	3	4	2	1	1	0	1	1	1	0	0	1	1	3	1	2	2	2	3	2	3	3	3	2	3	3	2	2	3	3	1	1	3	2	2	1	1	3	2	2	2	1	1	3	3	1
834	1	51	4	4	4	2	1	0	0	0	0	1	0	1	0	0	3	1	3	3	3	2	2	3	3	3	3	3	3	3	3	3	3	3	3	3	2	2	1	2	3	2	2	2	1	1	2	2	1
835	2	69	1	2	4	2	0	0	0	1	0	0	1	1	0	0	2	2	2	2	2	2	2	3	3	3	2	2	2	2	2	3	3	3	3	3	1	1	1	1	3	2	2	2	1	1	1	1	1
836	2	69	1	1	4	2	0	0	1	1	0	0	1	1	1	0	3	3	2	2	2	2	2	2	2	2	3	3	3	2	3	3	3	3	3	3	1	1	1	1	3	2	2	2	1	1	1	1	1
837	2	59	1	2	2	4	1	1	1	0	1	1	0	0	1	1	3	1	3	3	1	3	3	3	3	3	1	3	2	1	1	3	3	3	3	2	1	1	1	3	3	3	1	1	1	1	3	1	1
838	2	46	1	2	2	2	1	1	1	1	1	1	0	1	1	1	1	3	2	2	1	3	1	3	3	1	3	3	3	1	2	3	1	3	3	2	1	1	2	2	3	2	2	2	1	1	3	1	1
839	2	39	1	2	1	2	1	1	1	0	0	0	0	0	1	1	3	1	2	2	2	3	3	3	3	3	3	3	3	3	3	3	1	3	3	2	1	1	2	1	3	2	1	2	1	1	1	1	1
840	1	30	1	4	1	2	1	1	0	0	0	0	0	0	0	0	1	1	3	3	3	3	3	3	3	3	3	3	2	2	3	3	3	3	2	2	1	1	1	2	3	2	2	2	1	2	2	1	1
841	2	35	2	3	2	1	1	0	0	1	0	0	0	0	1	1	1	1	3	1	1	3	3	3	3	1	1	3	3	3	3	3	3	3	3	3	1	1	3	2	3	2	2	2	1	1	2	1	1
842	2	31	1	3	1	2	1	0	0	0	1	1	0	0	1	1	3	1	1	1	1	3	3	3	3	3	3	3	3	3	3	3	3	3	3	1	1	1	1	2	3	2	3	2	2	1	2	2	1
843	1	50	1	4	2	2	1	1	1	0	1	1	0	1	1	1	1	1	2	2	1	3	3	3	3	3	3	3	3	3	3	3	3	3	3	1	2	2	3	2	3	2	2	2	2	3	1	1	1
844	2	47	1	3	2	2	1	1	1	0	1	0	0	0	0	0	1	3	1	1	3	1	3	3	3	1	1	1	1	3	3	3	1	1	1	2	1	3	3	2	3	2	2	2	1	3	1	1	1
845	2	31	1	3	1	2	0	0	1	0	1	1	0	0	1	1	2	2	2	2	2	3	3	3	3	3	2	2	2	2	2	2	2	2	2	2	2	2	2	2	3	2	2	2	2	2	2	2	1
846	2	49	1	2	1	2	1	0	0	1	0	0	0	1	1	1	2	2	3	1	1	1	1	3	3	3	3	3	3	3	3	3	3	3	3	3	1	1	2	2	3	2	2	2	2	2	2	2	2
847	2	40	1	2	1	2	1	0	1	0	1	1	0	1	1	1	3	3	3	3	2	2	2	3	3	2	3	3	3	3	2	3	3	3	2	2	2	2	2	2	3	2	2	3	2	2	2	2	1
848	2	61	1	1	1	3	1	1	1	0	0	1	0	0	1	1	3	2	3	3	3	3	3	3	3	3	3	2	2	3	2	3	3	3	2	3	1	1	2	3	3	2	2	2	1	2	2	2	1
849	2	40	5	1	1	4	0	0	0	1	0	0	1	1	1	1	3	3	3	3	3	3	2	2	3	3	2	2	2	1	3	3	3	3	3	2	2	2	2	3	3	3	2	2	2	2	2	2	1
850	1	42	1	2	1	2	1	0	1	0	1	1	0	1	1	1	2	2	3	3	3	2	3	3	3	3	2	2	3	3	3	3	3	3	3	3	2	2	2	2	1	3	2	2	2	2	2	2	2
851	2	43	1	3	1	2	0	0	1	0	1	1	0	0	1	1	2	2	2	2	2	3	3	3	3	3	2	2	2	2	2	3	2	2	2	2	2	2	2	2	2	3	2	2	2	2	2	2	1
852	1	38	1	2	4	2	1	0	0	1	0	0	0	0	1	0	2	2	2	2	2	1	3	3	3	3	3	3	3	3	3	3	1	3	3	3	1	3	1	3	3	2	2	2	2	1	1	1	1
853	2	65	1	2	4	2	1	0	1	0	1	1	0	1	1	1	2	3	3	3	3	2	3	3	3	3	1	2	2	2	3	3	1	3	3	3	1	1	1	3	3	3	2	2	2	1	1	1	1
854	2	54	1	2	4	3	1	1	1	0	1	1	1	1	1	1	2	3	3	3	3	2	2	2	2	2	3	2	3	3	2	3	2	3	3	3	1	1	1	2	3	2	2	1	1	1	1	1	1
855	2	50	1	2	4	2	1	0	0	1	1	1	0	1	1	1	3	2	3	3	3	3	3	3	3	3	3	3	3	3	3	3	3	3	3	3	1	1	1	3	2	3	2	2	1	1	2	1	1
856	2	57	1	2	4	2	1	0	0	1	0	0	0	0	1	1	3	1	3	3	1	2	2	3	3	3	3	3	3	3	3	3	3	3	3	3	1	1	1	1	3	2	2	2	1	1	1	1	1
857	2	45	2	3	4	2	1	0	1	0	1	1	0	1	1	1	2	2	2	2	2	2	3	3	3	3	3	3	3	3	3	3	2	3	3	3	2	3	1	1	2	2	2	2	1	1	1	1	1
858	1	65	1	2	4	2	0	0	0	1	0	0	1	1	0	0	2	1	3	3	3	3	3	3	3	3	3	3	3	3	3	3	2	3	3	3	1	3	1	1	2	2	2	2	1	1	2	2	2
859	1	63	1	3	4	2	0	0	0	1	0	0	1	1	0	1	2	1	3	3	2	3	3	3	3	3	3	3	3	2	3	3	3	3	3	3	1	3	1	2	3	2	2	2	1	1	2	2	1
860	2	58	1	2	4	2	1	0	0	1	0	0	0	1	1	1	2	1	2	2	2	3	3	3	3	3	3	3	3	3	3	3	2	3	3	3	1	3	1	3	3	2	2	2	1	1	1	1	1
861	1	37	1	4	4	2	1	1	1	0	1	1	0	1	1	1	2	1	3	3	2	2	2	3	3	3	3	3	3	2	3	3	2	3	3	3	2	2	1	3	3	2	2	2	1	1	1	1	1
862	2	57	1	2	3	2	1	1	0	0	0	1	0	1	1	1	2	2	3	3	2	3	2	2	3	2	2	3	3	2	2	3	1	1	3	2	1	1	1	3	3	2	2	2	2	1	2	2	1
863	2	64	1	1	1	2	0	0	1	1	0	0	0	1	0	1	2	3	2	2	2	2	2	3	3	2	3	2	2	2	3	3	2	3	2	2	1	1	1	2	3	2	2	2	1	1	2	2	1
864	2	35	1	2	3	2	0	0	0	1	0	0	0	1	1	1	2	3	2	3	3	3	3	3	3	3	3	3	2	3	3	3	3	2	3	3	1	1	1	3	3	2	2	2	1	1	2	2	1
865	1	35	2	2	3	2	1	0	0	0	1	1	0	0	1	1	2	2	2	2	2	3	3	3	3	3	3	3	3	3	3	2	3	3	3	3	2	1	1	2	3	2	2	2	1	1	2	2	1
866	1	52	1	1	1	2	0	0	0	0	0	1	0	0	1	1	2	2	2	2	2	2	2	2	2	2	3	2	2	2	2	2	2	3	2	2	1	1	2	2	3	2	2	2	1	1	2	2	1
867	2	60	1	1	4	2	1	0	1	0	1	1	0	1	1	1	2	3	3	3	2	3	2	2	3	2	3	3	3	2	2	3	1	1	3	2	1	1	1	2	3	3	2	2	1	1	2	2	1
868	2	60	1	1	3	3	1	1	1	0	1	1	0	1	1	1	3	1	3	3	2	3	2	2	3	2	3	3	2	2	1	3	1	1	3	2	1	1	1	3	3	2	2	2	1	1	1	2	3
869	2	55	1	2	4	2	1	1	1	0	1	1	0	0	1	1	3	1	2	3	2	3	2	2	3	2	3	2	2	2	1	3	1	1	3	2	1	1	1	3	3	2	1	1	1	2	2	1	2
870	2	60	1	1	4	2	1	1	1	0	1	0	0	0	0	1	2	1	3	3	2	3	2	2	3	2	3	2	3	2	1	3	1	1	3	3	1	1	1	2	3	2	2	2	1	2	3	3	3
871	2	44	1	2	4	2	1	1	1	0	1	1	1	0	1	1	3	1	2	2	2	3	2	2	3	2	3	3	3	2	2	3	1	1	3	2	1	1	1	2	3	2	2	2	1	1	1	2	3
872	2	42	1	2	4	2	1	0	1	0	1	1	0	1	1	1	3	1	2	2	2	2	1	3	3	2	3	3	3	1	2	3	1	1	3	2	1	1	1	2	3	2	2	2	1	1	2	3	1
873	2	43	1	2	4	2	1	1	0	0	1	1	0	1	1	1	2	2	2	2	2	3	2	2	3	2	3	3	2	2	2	3	1	1	3	2	1	1	1	2	3	2	2	2	1	2	2	2	1
874	2	46	1	2	4	2	1	1	1	0	1	1	0	0	1	1	2	1	2	2	2	3	2	2	3	2	3	3	3	2	2	3	1	1	3	2	1	1	1	3	3	2	2	2	1	1	2	2	1
875	1	65	1	1	2	2	1	0	1	0	1	1	0	1	1	1	1	1	2	2	2	2	3	3	2	2	3	3	2	2	2	1	1	2	2	2	1	2	1	2	3	2	2	2	1	1	2	2	1
876	2	57	1	2	3	2	1	1	1	0	1	1	0	0	1	1	2	2	3	3	2	2	2	2	3	2	3	3	3	2	2	3	1	1	3	2	2	1	1	2	3	2	2	2	2	2	2	2	1
877	2	57	1	2	3	2	1	1	1	0	1	1	1	1	1	1	2	2	3	3	3	3	1	3	3	2	3	3	3	2	2	3	1	1	3	2	1	1	1	2	2	2	2	2	2	1	2	2	1
878	2	50	1	2	3	2	1	1	1	1	1	1	1	1	1	1	2	2	3	3	3	3	2	3	3	2	3	2	3	2	2	3	1	1	3	2	1	1	1	2	3	2	2	2	2	2	2	2	1
879	1	39	1	2	3	2	1	1	0	1	0	0	1	1	1	0	2	2	3	3	2	3	2	2	3	2	3	3	3	2	2	3	3	3	3	2	2	1	1	2	3	2	2	2	1	1	2	2	1
880	1	42	1	2	3	2	1	1	1	1	0	0	0	0	0	1	2	2	3	3	2	3	2	3	3	2	3	3	2	2	2	3	1	1	3	2	1	1	1	3	3	2	2	2	1	1	2	2	1
881	1	32	1	3	3	2	1	1	1	0	1	0	0	1	1	1	2	2	3	3	2	3	2	2	3	2	3	3	3	2	2	3	1	1	3	2	1	2	1	2	3	2	2	2	1	1	2	2	1
882	1	39	1	3	3	2	1	1	1	1	1	1	0	0	1	1	2	2	3	3	2	3	2	3	3	2	3	3	3	2	2	3	1	1	3	2	2	1	1	2	3	2	2	2	1	1	2	2	1
883	1	40	1	2	1	2	1	1	0	1	0	1	1	1	1	0	2	2	3	3	2	3	2	2	3	2	3	3	3	1	2	3	1	1	3	2	1	1	1	2	3	2	2	2	1	1	2	2	1
884	1	65	1	2	3	3	1	1	1	0	1	1	0	1	1	1	2	1	2	3	2	3	2	2	3	2	3	3	3	2	2	3	1	1	3	2	1	1	1	2	3	2	2	2	1	1	2	2	1
885	1	62	1	2	3	2	1	1	1	0	1	1	0	1	1	1	2	1	2	2	2	3	2	2	3	2	3	3	3	2	2	3	1	1	3	2	1	1	1	2	3	2	2	2	1	1	2	2	1
886	1	48	1	3	4	2	1	1	1	0	0	1	0	0	1	1	2	1	3	3	2	2	2	3	3	2	2	3	2	2	2	3	1	1	3	2	1	1	1	2	3	2	2	2	1	2	2	2	1
887	1	43	1	1	1	1	0	0	0	1	0	1	1	0	0	1	2	2	2	2	2	1	2	2	3	3	1	2	3	2	1	1	1	1	1	1	1	1	1	1	1	1	1	1	1	1	2	2	2
888	2	46	1	1	1	1	0	0	0	1	0	1	1	0	0	1	2	2	2	2	2	1	2	2	3	2	1	2	3	2	1	1	1	1	1	1	1	1	1	1	1	1	1	1	1	1	2	2	2
889	1	55	1	1	1	1	0	0	0	1	0	1	1	0	0	1	2	2	2	2	2	1	2	2	3	2	1	2	3	2	1	1	1	1	1	1	1	1	1	1	1	1	1	1	1	1	2	2	2
890	1	51	1	1	1	1	0	0	0	1	0	1	1	0	0	1	2	2	2	2	2	1	2	2	3	2	1	2	3	2	1	1	1	1	1	1	1	1	1	1	1	1	1	1	1	1	2	2	2
891	1	50	1	1	1	1	0	0	0	1	0	1	1	0	0	1	2	2	2	2	2	1	2	2	3	2	1	2	3	2	1	1	1	1	1	1	1	1	1	1	1	1	1	1	1	1	2	2	2
892	1	63	1	1	1	1	0	0	0	1	0	1	1	0	0	1	2	2	2	2	2	1	2	2	3	2	1	2	2	2	1	1	1	1	1	1	1	1	1	1	1	1	1	1	1	1	2	2	2
893	1	64	1	1	1	1	0	0	0	1	0	1	1	0	0	1	2	2	2	2	2	1	2	2	3	2	1	2	3	2	1	1	1	1	1	1	1	1	1	1	1	1	1	1	1	1	2	2	2
894	1	64	1	1	1	1	0	0	0	1	0	1	1	0	0	1	2	2	2	2	2	1	2	2	3	2	1	2	2	2	1	1	1	1	1	1	1	1	1	1	1	1	1	1	1	1	2	2	2
895	1	63	1	1	1	1	0	0	0	1	0	1	1	0	0	1	2	2	2	2	2	1	2	2	3	2	1	2	3	2	1	1	1	1	1	1	1	1	1	1	1	1	1	1	1	1	2	2	2
896	1	54	1	1	1	1	0	0	0	1	0	1	1	0	0	1	2	2	2	2	2	1	2	2	3	2	1	2	3	2	1	1	1	1	1	1	1	1	1	1	1	1	1	1	1	1	2	2	2
897	1	63	1	1	1	1	0	0	0	1	0	1	1	0	0	1	2	2	2	2	2	1	2	3	3	2	1	2	3	2	1	1	1	1	1	1	1	1	1	1	1	1	1	1	1	1	2	2	2
898	1	40	1	1	1	1	0	0	0	1	0	1	1	0	0	1	2	2	2	2	2	1	2	2	3	2	1	2	3	2	1	1	1	1	1	1	1	1	1	1	1	1	1	1	1	1	2	2	2
899	1	59	1	1	1	1	0	0	0	1	0	1	1	0	0	1	2	2	2	2	2	1	2	3	3	2	1	2	3	2	1	1	1	1	1	1	1	1	1	1	1	1	1	1	1	1	2	2	2
900	1	68	1	1	1	1	0	0	0	1	0	1	1	0	0	1	2	2	2	2	2	1	2	3	3	2	1	2	3	2	1	1	1	1	1	1	1	1	1	1	1	1	1	1	1	1	2	2	2
901	1	60	4	4	3	1	0	0	1	1	0	0	1	1	0	0	2	2	2	2	2	1	2	3	2	1	1	2	3	3	2	2	1	1	2	2	1	2	1	2	1	2	1	3	1	2	1	1	2
902	1	62	4	5	4	2	0	0	0	1	0	0	1	1	0	0	3	3	3	3	3	3	2	3	3	3	2	3	2	2	3	2	1	3	3	2	1	1	2	1	2	2	1	2	2	2	1	1	1
903	1	67	4	4	4	1	1	1	1	0	1	1	0	0	1	1	2	1	2	1	2	1	2	1	1	2	2	1	2	2	1	1	2	1	2	2	1	1	2	3	1	3	1	2	2	2	2	2	1
904	1	36	3	5	4	2	1	0	1	1	1	1	1	0	0	1	2	1	2	2	2	2	2	3	3	3	1	3	3	3	3	2	1	3	3	3	1	1	3	3	2	2	2	2	2	1	2	2	1
905	1	48	1	1	2	2	0	1	0	1	0	0	o	1	1	1	1	1	3	1	1	1	1	1	2	2	2	3	3	2	1	1	1	4	2	2	1	3	3	3	2	1	1	1	2	1	1	1	1
906	1	35	1	2	1	2	1	0	1	1	1	1	1	0	0	1	2	1	2	2	2	2	2	3	3	3	1	3	3	2	3	2	1	3	3	3	1	1	3	3	2	2	2	2	2	1	2	2	1
907	1	54	1	2	4	2	1	0	1	0	1	1	0	0	1	1	2	3	2	2	2	2	2	2	2	2	2	2	2	2	2	2	2	2	2	2	1	1	1	1	1	1	1	1	1	1	2	2	1
908	2	31	3	4	2	2	1	0	1	1	1	1	1	0	0	1	2	1	2	2	2	2	2	3	3	3	1	3	3	3	3	2	1	3	3	3	1	1	3	3	2	2	2	2	2	1	2	2	1
909	1	48	1	3	4	2	1	0	1	1	1	1	1	1	1	0	2	3	3	3	1	3	2	3	3	3	2	2	3	2	3	3	3	3	3	3	1	3	2	2	2	1	2	2	2	1	1	2	1
910	2	40	1	2	3	2	1	0	1	1	1	1	1	0	0	1	2	1	2	2	2	2	2	3	3	3	1	3	3	3	3	2	1	3	3	3	1	1	3	3	2	2	2	2	2	1	2	2	1
911	1	53	1	1	1	1	0	0	0	1	1	0	0	0	0	1	2	2	2	2	2	1	3	2	2	1	1	2	3	2	1	1	1	1	1	1	2	2	2	2	2	1	1	1	1	1	2	2	2
912	1	49	5	3	2	1	1	0	0	1	1	0	0	1	1	1	2	2	2	2	2	2	3	3	3	3	1	2	3	2	1	1	1	1	1	1	1	1	1	1	1	1	1	1	1	1	1	1	1
913	1	41	1	1	1	1	0	0	0	1	0	1	1	0	0	1	2	2	2	2	2	1	2	2	3	2	1	2	3	2	1	1	1	1	1	1	1	1	1	1	1	1	1	1	1	1	2	2	2
914	1	31	1	1	1	1	0	0	0	1	0	1	1	0	0	1	1	1	1	1	1	1	2	2	3	2	1	2	3	2	1	1	1	1	1	1	1	1	1	1	1	1	1	1	1	1	2	2	2
915	1	35	1	1	1	1	0	0	0	1	0	1	1	0	0	1	2	2	2	2	2	1	2	2	3	2	1	2	3	2	1	1	1	1	1	1	1	1	1	1	1	1	1	1	1	1	2	2	2
916	2	35	5	2	2	2	1	1	1	0	1	1	0	1	1	1	2	3	3	3	2	2	3	3	3	3	3	3	3	3	3	3	1	3	3	3	3	3	1	3	3	2	2	1	1	1	2	2	1
917	1	40	5	2	3	2	1	1	1	1	1	1	0	1	1	1	2	3	3	3	2	2	3	3	3	3	3	3	3	3	3	3	1	3	3	3	3	3	1	3	3	2	2	1	1	1	2	2	1
918	2	38	2	2	4	2	1	1	1	1	1	1	0	1	1	1	2	3	3	3	2	2	3	3	3	3	3	3	3	3	3	3	1	3	3	3	3	3	1	3	3	2	2	1	1	1	2	2	1
919	2	33	1	1	1	1	1	1	1	1	1	1	0	1	1	1	2	3	3	3	2	2	3	3	3	3	3	3	3	3	3	3	1	3	3	3	3	3	1	3	3	2	2	3	3	3	2	2	1
920	1	36	1	1	1	1	1	1	1	1	1	1	0	1	1	1	2	3	3	3	2	2	3	3	3	3	3	3	3	3	3	3	1	3	3	3	3	3	1	3	3	2	2	1	1	1	2	2	1
921	1	40	5	2	4	2	1	1	1	1	1	1	0	1	1	1	2	3	3	3	2	2	3	3	3	3	3	3	3	3	3	3	1	3	3	3	3	3	1	3	3	2	2	1	1	1	2	2	1
922	1	42	1	1	1	1	1	1	1	1	1	1	0	1	1	1	2	3	3	3	2	2	3	3	3	3	3	3	3	3	3	3	1	3	3	3	3	3	1	3	3	2	2	1	1	1	2	2	1
923	1	65	3	4	2	2	1	0	1	1	1	1	1	0	1	1	2	1	2	2	2	2	2	3	3	3	1	3	3	3	3	2	1	3	3	3	1	1	3	3	2	2	2	2	2	1	2	2	1
924	1	66	2	4	2	2	1	0	1	1	1	1	1	0	0	1	2	1	2	2	2	2	2	3	3	3	1	3	3	3	3	2	1	3	3	3	1	1	3	3	2	2	2	2	2	1	2	2	1
925	2	44	1	2	2	2	1	0	1	1	1	0	1	0	0	1	2	1	2	2	2	2	2	3	3	3	1	3	3	3	3	2	1	3	3	3	1	1	3	3	2	2	2	2	2	1	2	2	1
926	1	33	2	4	3	2	1	1	0	0	1	0	0	0	0	1	2	1	2	2	2	2	2	3	3	3	1	3	3	3	3	2	1	3	3	3	1	1	3	3	2	2	2	2	2	1	2	2	1
927	2	44	1	2	1	2	1	0	1	1	1	1	1	0	0	1	2	1	2	2	2	2	2	3	3	3	1	3	3	3	3	2	1	3	3	3	1	1	3	3	2	2	2	2	2	1	2	2	1
928	2	36	1	2	3	2	1	0	1	1	1	1	1	0	0	1	2	1	2	2	2	2	2	3	3	3	1	3	3	3	3	2	1	3	3	3	1	1	3	3	2	2	2	2	2	1	2	2	1
929	2	45	1	2	2	2	1	0	1	1	1	1	1	0	0	1	2	1	2	2	2	2	2	3	3	3	1	3	3	3	3	2	1	3	3	3	1	1	3	3	2	2	2	2	2	1	2	2	1
930	1	61	1	2	4	1	1	1	0	1	1	0	0	1	1	1	2	1	2	2	2	2	2	2	2	3	2	1	2	3	2	1	2	2	2	1	1	1	1	1	1	1	1	1	1	1	1	1	1
931	2	35	1	2	4	2	1	0	0	1	1	1	0	0	1	1	2	1	2	2	2	2	3	1	2	2	2	1	2	2	2	2	3	3	2	3	1	1	2	3	3	1	1	1	1	1	1	1	1
932	2	42	1	1	1	2	1	1	0	1	1	0	1	0	1	1	2	2	2	1	2	2	1	1	3	2	2	3	2	2	2	1	1	2	3	3	1	1	1	1	1	1	1	1	1	1	1	1	1
933	1	60	1	2	3	2	1	0	0	1	1	1	1	0	0	1	2	1	2	2	2	2	2	3	3	3	1	3	3	3	3	2	1	3	3	3	2	2	3	3	2	2	2	2	2	1	2	2	1
934	2	57	1	4	3	2	1	0	1	1	1	1	1	0	0	1	2	1	2	2	2	2	2	3	3	3	1	3	3	2	3	2	1	3	3	3	1	1	3	3	2	2	2	2	2	1	2	2	1
935	2	56	1	2	2	1	1	0	1	1	1	1	1	0	0	1	2	1	2	2	2	2	2	3	3	3	1	3	3	3	3	2	1	3	3	3	1	1	3	3	2	2	2	2	2	1	2	2	1
936	2	40	1	2	1	2	1	0	1	1	1	1	1	0	0	1	2	1	2	2	2	2	2	3	3	3	1	3	3	3	3	2	1	3	3	3	1	1	3	3	2	2	2	2	2	1	2	2	1
937	1	62	1	2	1	3	1	0	1	1	1	1	0	0	0	1	2	1	2	2	2	2	2	3	3	3	1	3	3	3	3	2	1	3	3	3	1	1	3	3	2	2	2	2	2	1	2	2	1
938	2	33	1	4	2	2	1	0	1	1	1	1	1	0	0	1	2	1	2	2	2	2	2	3	3	3	1	3	3	3	3	2	1	3	3	3	1	1	3	3	2	2	2	2	2	1	2	2	1
939	2	37	3	4	2	2	1	0	1	1	1	1	1	0	0	1	2	1	2	2	2	2	2	3	3	3	1	3	3	3	3	2	1	3	3	3	1	1	3	3	2	2	2	2	2	1	2	2	1
940	1	53	1	2	4	2	1	1	1	1	1	1	0	1	1	1	3	1	3	3	2	2	3	3	3	3	3	3	3	3	3	1	1	1	3	3	1	3	1	3	3	3	2	3	2	1	2	1	1
941	1	41	1	2	4	1	1	0	0	1	1	1	0	1	1	1	2	2	2	2	2	2	2	2	2	2	2	2	2	2	2	2	2	2	2	2	1	1	1	1	1	1	1	1	1	1	1	1	1
942	2	35	5	3	3	2	1	1	1	0	1	1	0	0	1	1	2	3	3	2	1	2	1	3	3	3	1	1	3	3	3	1	1	1	3	3	2	2	3	2	3	2	2	2	2	1	3	3	3
943	1	53	1	4	3	2	1	1	1	0	1	1	0	0	1	1	2	3	1	2	1	2	1	3	3	3	1	1	2	3	3	1	1	1	3	3	2	3	1	2	3	2	2	2	2	2	2	1	2
944	2	50	5	3	2	2	1	1	1	0	1	1	0	0	1	1	2	3	2	3	1	2	1	3	3	3	1	1	3	3	3	1	1	1	3	3	2	3	2	3	2	3	2	2	2	1	3	3	3
945	1	43	4	4	2	1	1	1	1	0	1	1	0	0	1	1	1	1	1	1	1	1	3	3	3	3	3	3	3	3	3	3	3	3	3	3	2	1	2	3	1	1	1	2	2	3	1	1	1
946	1	52	4	4	2	1	1	1	1	0	1	1	0	0	1	1	1	1	1	1	1	1	3	3	3	3	3	3	3	3	3	3	3	3	3	3	2	1	2	3	1	1	1	2	2	3	1	1	1
947	1	50	1	2	4	2	1	0	0	1	1	0	0	0	0	1	2	1	2	1	2	2	1	2	3	2	2	3	2	2	2	2	2	3	3	3	1	2	2	3	2	3	2	2	1	1	1	1	1
948	1	50	1	2	3	2	1	0	1	1	1	1	1	0	0	1	2	1	2	2	2	2	2	3	3	3	1	3	3	3	3	2	1	3	3	3	1	1	3	3	2	2	2	2	2	1	2	2	1
949	1	35	1	1	4	1	1	1	1	1	0	1	0	1	1	0	2	2	2	2	2	2	2	2	2	2	2	2	2	2	2	2	2	2	2	2	1	1	1	1	1	1	1	1	1	1	1	1	1
950	2	45	2	3	3	2	1	1	0	1	1	0	1	1	0	0	2	1	2	3	2	3	2	2	3	2	2	2	3	2	3	3	3	2	3	2	2	3	1	1	1	1	2	1	3	1	3	2	2
951	1	55	2	4	2	3	1	0	1	1	1	1	1	0	0	1	2	1	2	2	2	2	2	3	3	3	1	3	3	2	3	2	1	3	3	3	1	1	3	3	2	2	2	2	2	1	2	2	1
952	2	39	3	4	2	2	1	0	1	1	1	1	1	0	0	1	2	1	2	2	2	2	2	3	3	3	1	3	3	3	3	2	1	3	3	3	1	1	3	3	2	2	2	2	2	1	2	2	1
953	2	38	3	4	2	2	1	0	1	1	1	1	1	0	0	1	2	1	2	2	2	2	2	3	3	3	1	3	3	3	3	2	1	3	3	3	1	1	3	3	2	2	2	2	2	1	2	2	1
954	1	50	1	2	3	2	1	0	1	1	1	1	1	0	0	1	2	1	2	2	2	2	2	3	3	3	1	3	3	3	3	2	1	3	3	3	1	1	3	3	2	2	2	2	2	1	2	2	1
955	1	52	1	1	1	1	1	1	1	0	1	1	0	1	1	1	2	3	3	3	2	2	3	3	3	3	3	3	3	3	3	3	1	3	3	3	3	3	2	3	3	2	2	1	1	1	2	2	1
956	1	51	1	1	1	1	1	1	1	1	1	1	0	1	1	1	2	3	3	3	2	2	3	3	3	3	3	3	3	3	3	3	1	3	3	3	3	3	1	3	3	2	2	1	1	1	2	2	1
957	1	39	1	1	1	1	1	1	1	1	1	1	0	1	1	1	2	3	3	3	2	2	3	3	3	3	3	3	3	3	3	3	1	3	3	3	2	2	1	3	3	2	2	1	1	1	2	2	1
958	1	32	1	1	1	1	0	0	0	1	0	1	1	0	0	1	2	2	2	2	2	1	2	2	3	2	1	2	3	2	1	1	1	1	1	1	1	1	1	1	1	1	1	1	1	1	2	2	2
959	1	53	1	1	1	1	0	0	0	1	0	1	1	0	0	1	2	2	2	2	2	1	2	3	3	2	1	2	3	2	1	1	1	1	1	1	1	1	1	1	1	1	1	1	1	1	2	2	2
960	1	62	1	1	1	1	0	0	0	1	0	1	1	0	0	1	2	2	2	2	2	1	2	3	3	2	1	2	3	2	1	1	1	1	1	1	1	1	1	1	1	1	1	1	1	1	2	2	2
961	1	50	1	1	1	1	1	1	1	1	1	1	0	1	1	1	2	3	3	3	2	2	3	3	3	3	3	3	3	3	3	3	1	3	3	3	3	3	1	3	3	2	2	1	1	1	2	2	1
962	1	60	1	1	1	1	1	1	1	1	1	1	0	1	1	1	2	3	3	3	2	2	3	3	3	3	3	3	3	3	3	3	1	3	3	3	3	3	1	3	3	2	2	1	1	1	2	2	1
963	1	41	1	1	1	1	1	1	1	1	1	1	0	1	1	1	2	3	3	3	2	2	3	3	3	3	3	3	3	3	3	3	1	3	3	3	3	3	1	3	3	2	2	1	1	1	2	2	1
964	1	31	1	1	1	1	0	0	0	1	0	1	1	0	0	1	2	2	2	2	2	1	2	2	3	2	1	2	3	2	1	1	1	1	1	1	1	1	1	1	1	1	1	1	1	1	2	2	2
965	1	54	1	1	1	1	0	0	0	1	0	1	1	0	0	1	2	2	2	2	2	1	2	3	3	2	1	2	3	2	1	1	1	1	1	1	1	1	1	1	1	1	1	1	1	1	2	2	2
966	1	61	1	1	1	1	0	0	0	1	0	1	1	0	0	1	2	2	2	2	2	1	2	3	3	2	1	2	3	2	1	1	1	1	1	1	1	1	1	1	1	1	1	1	1	1	2	2	2
967	1	55	1	1	1	1	0	0	0	1	0	1	1	0	0	1	2	2	2	2	2	1	2	3	3	2	1	2	3	2	1	1	1	1	1	1	1	1	1	1	1	1	1	1	1	1	2	2	2
968	1	56	1	1	1	1	0	0	0	1	0	1	1	0	0	1	2	2	2	2	2	1	2	3	3	2	1	2	3	2	1	1	1	1	1	1	1	1	1	1	1	1	1	1	1	1	2	2	2
969	1	31	1	1	1	1	0	0	0	1	0	1	1	0	0	1	2	2	2	2	2	1	2	3	3	2	1	2	3	2	1	1	1	1	1	1	1	1	1	1	1	1	1	1	1	1	2	2	2
970	1	32	1	1	1	1	0	0	0	1	0	1	1	0	0	1	2	2	2	2	2	1	2	3	3	2	1	2	3	2	1	1	1	1	1	1	1	1	1	1	1	1	1	1	1	1	2	2	2
971	1	40	1	1	1	1	0	0	0	1	0	1	1	0	0	1	2	2	2	2	2	1	2	3	3	2	1	2	3	2	1	1	1	1	1	1	1	1	1	1	1	1	1	1	1	1	2	2	2
972	1	60	1	1	1	1	0	0	0	1	0	1	1	0	0	1	2	2	2	2	2	1	2	3	3	2	1	2	3	2	1	1	1	1	1	1	1	1	1	1	1	1	1	1	1	1	2	2	2
973	1	66	1	1	1	1	0	0	0	1	0	1	1	0	0	1	2	2	2	2	2	1	2	3	2	2	1	2	3	2	1	1	1	1	1	1	1	1	1	1	1	1	1	1	1	1	2	2	2
974	1	40	1	1	1	1	0	0	0	1	0	1	1	0	0	1	2	2	2	2	2	1	2	3	3	2	1	2	3	2	1	1	1	1	1	1	1	1	1	1	1	1	1	1	1	1	2	2	2
975	1	45	1	1	1	1	0	0	0	1	0	1	1	0	0	1	2	2	2	2	2	1	2	2	3	2	1	2	3	2	1	1	1	1	1	1	1	1	1	1	1	1	1	1	1	1	2	2	2
976	1	65	1	1	1	1	0	0	0	1	0	1	1	0	0	1	2	2	2	2	2	1	2	2	3	2	1	2	3	2	1	1	1	1	1	1	1	1	1	1	1	1	1	1	1	1	2	2	2
977	1	49	1	1	1	1	0	0	0	1	0	1	1	0	0	1	2	2	2	2	2	1	2	2	3	2	1	2	3	2	1	1	1	1	1	1	1	1	1	1	1	1	1	1	1	1	2	2	2
978	2	42	1	1	1	1	0	0	0	1	0	1	1	0	0	1	2	2	2	2	2	1	2	2	3	2	1	2	3	2	1	1	1	1	1	1	1	1	1	1	1	1	1	1	1	1	2	2	2
979	2	41	1	1	1	1	0	0	0	1	0	1	1	0	0	1	2	2	2	2	2	1	2	2	3	2	1	2	3	2	1	1	1	1	1	1	1	1	1	1	1	1	1	1	1	1	2	2	2
980	1	31	1	1	1	1	0	0	0	1	0	1	1	0	0	1	2	2	2	2	2	1	2	3	3	2	1	2	3	2	1	1	1	1	1	1	1	1	1	1	1	1	1	1	1	1	2	2	2
981	1	32	1	1	1	1	0	0	0	1	0	1	1	0	0	1	2	2	2	2	2	1	2	3	3	2	1	1	3	2	1	1	1	1	1	1	1	1	1	1	1	1	1	1	1	1	2	2	2
982	2	36	1	1	1	1	0	0	0	1	0	1	1	0	0	1	2	2	2	2	2	1	2	3	3	2	1	2	3	2	1	1	1	1	1	1	1	1	1	1	1	1	1	1	1	1	2	2	2
983	1	59	1	1	1	1	0	0	0	1	0	1	1	0	0	1	2	2	2	2	2	1	2	3	3	2	1	2	3	2	1	1	1	1	1	1	1	1	1	1	1	1	1	1	1	1	2	2	2
984	2	44	1	1	1	1	0	0	0	1	0	1	1	0	0	1	2	2	2	2	2	1	2	3	2	2	1	2	3	2	1	1	1	1	1	1	1	1	1	1	1	1	1	1	1	1	2	2	2
985	1	42	1	1	1	1	0	0	0	1	0	1	1	0	0	1	2	2	2	2	2	1	2	3	3	2	1	2	3	2	1	1	1	1	1	1	1	1	1	1	1	1	1	1	1	1	2	2	2
986	1	48	1	1	1	1	1	1	1	1	1	1	0	1	1	1	2	3	3	3	2	1	1	1	3	3	3	3	3	3	3	3	1	3	3	3	3	3	1	3	3	2	2	1	1	1	2	2	1
987	1	59	1	1	1	1	1	1	1	1	1	1	0	1	1	1	2	3	3	3	2	2	3	3	3	3	3	3	3	3	3	3	3	1	3	3	3	3	1	3	3	2	2	1	1	1	2	2	1
988	2	30	1	1	1	1	0	0	0	1	0	1	1	0	0	1	2	2	2	2	2	1	2	2	3	2	1	2	3	3	1	1	1	1	1	1	1	1	1	1	1	1	1	1	1	1	2	2	2
989	1	47	1	1	1	1	1	1	1	1	1	1	0	1	1	1	2	3	3	3	2	2	3	3	3	3	3	3	3	3	3	3	1	3	3	3	3	3	1	3	3	2	2	1	1	1	2	2	1
990	1	36	3	5	4	2	1	0	1	1	1	1	1	0	0	1	2	1	2	2	2	2	2	3	3	3	1	3	3	3	3	2	1	3	3	3	1	1	3	3	2	2	2	2	2	2	2	2	1
991	2	38	3	5	4	2	1	0	1	1	1	1	0	0	0	1	2	1	2	2	2	2	2	3	3	3	1	3	3	3	3	2	1	3	3	3	1	1	3	3	2	2	2	2	2	1	2	2	1
992	2	48	1	1	2	2	0	1	0	1	0	0	0	1	1	1	1	1	3	1	1	1	1	1	3	3	2	3	3	2	1	1	1	3	2	2	1	3	3	3	2	1	1	1	2	1	1	1	1
993	1	36	1	2	1	2	1	0	1	1	1	1	1	0	0	1	2	1	2	2	2	2	2	3	3	3	1	3	3	2	3	2	1	3	3	3	1	1	3	3	2	2	2	2	2	1	2	2	1
994	1	55	1	2	4	2	1	0	1	1	1	1	1	0	0	1	2	3	2	2	2	2	2	2	2	2	2	2	2	2	2	2	2	2	2	2	1	1	1	1	1	1	1	1	1	1	2	2	1
995	2	31	3	4	2	2	1	0	1	1	1	1	0	0	0	1	2	1	2	2	2	2	2	3	3	3	1	3	3	3	3	2	1	3	3	3	1	1	3	3	2	2	2	2	2	1	2	2	1
996	1	49	1	3	4	2	1	0	1	1	1	1	1	1	1	0	2	3	3	3	1	3	2	3	3	3	2	2	3	2	3	3	3	3	3	3	1	3	2	2	2	1	2	2	2	1	1	2	1
997	2	39	1	2	3	2	1	0	1	1	1	1	1	0	0	1	2	1	2	2	2	2	2	3	3	3	1	3	3	3	3	2	1	3	3	3	1	1	3	3	2	2	2	2	2	1	2	2	1
998	1	48	1	1	1	1	0	0	0	1	1	0	0	0	0	1	2	2	2	2	2	1	3	2	2	1	1	2	3	2	1	1	1	1	1	1	2	2	2	2	2	1	1	1	1	1	2	2	2
999	1	46	5	3	2	1	1	0	0	1	1	0	0	1	1	1	2	2	2	2	2	2	3	3	3	3	1	2	3	2	1	1	1	1	1	1	1	1	1	1	1	1	1	1	1	1	2	2	2
1000	1	43	1	1	1	1	0	0	0	1	0	1	1	0	0	1	2	2	2	2	2	1	2	2	3	2	1	2	3	2	1	1	1	1	1	1	1	1	1	1	1	1	1	1	1	1	2	2	2
1001	1	32	1	1	1	1	0	0	0	1	0	1	1	0	0	1	2	2	2	2	2	1	2	2	3	2	1	2	3	2	1	1	1	1	1	1	1	1	1	1	1	1	1	1	1	1	2	2	2
1002	1	36	1	1	1	1	0	0	0	1	0	1	1	0	0	1	2	2	2	2	2	1	2	2	3	2	1	2	3	2	1	1	1	1	1	1	1	1	1	1	1	1	1	1	1	1	2	2	2
1003	1	41	5	2	4	2	1	1	1	1	1	1	0	1	1	1	2	3	3	3	2	2	3	3	3	3	3	3	3	3	3	3	1	3	3	3	3	3	1	3	3	2	2	1	1	1	2	2	1
1004	2	35	5	2	2	2	1	1	1	0	1	1	0	1	1	1	2	3	3	3	2	2	3	3	3	3	3	3	3	3	3	3	1	3	3	3	3	3	1	3	3	2	2	1	1	1	2	2	1
1005	1	41	5	2	3	2	1	1	1	1	1	1	0	1	1	1	2	3	3	3	2	2	3	3	3	3	3	3	3	3	3	3	1	3	3	3	3	3	1	3	3	2	2	1	1	1	2	2	1
1006	2	38	2	2	4	2	1	1	1	1	1	1	0	0	1	1	2	3	3	3	2	2	3	3	3	3	3	3	3	3	3	3	1	3	3	3	3	3	1	2	2	2	2	1	1	1	2	2	1
1007	2	33	1	1	1	1	1	1	1	1	1	1	0	1	1	1	2	3	3	3	2	2	3	3	3	3	3	3	3	3	3	3	1	3	3	3	3	3	1	3	3	2	2	1	1	1	2	2	1
1008	1	35	1	1	1	1	1	1	1	1	1	1	0	1	1	1	2	3	3	3	2	2	3	3	3	3	3	3	3	3	3	3	1	3	3	3	3	3	1	3	3	2	2	1	1	1	2	2	1
1009	1	39	1	1	1	1	1	1	1	1	1	1	0	1	1	1	2	3	3	3	2	2	3	3	3	3	3	3	3	3	3	3	1	3	3	3	3	3	1	3	3	2	2	1	1	1	2	2	1
1010	1	66	1	1	1	1	1	1	1	1	1	1	0	1	1	1	2	3	3	3	1	1	1	1	3	3	3	3	3	3	3	3	1	3	3	3	3	3	1	3	3	2	2	1	1	1	2	2	1
1011	1	58	1	1	1	1	1	1	1	1	1	1	0	1	1	1	2	3	3	3	2	2	3	3	3	3	3	3	3	3	3	3	3	1	3	3	3	3	1	3	3	2	2	1	1	1	2	2	1
1012	2	35	1	1	1	1	0	0	0	1	0	1	1	0	0	1	2	2	2	2	2	1	2	2	3	2	1	2	3	3	2	1	1	1	1	1	1	1	1	1	1	1	1	1	1	1	2	2	2
1013	1	45	1	1	1	1	1	1	1	1	1	1	0	1	1	1	2	3	3	3	2	2	3	3	3	3	3	3	3	3	3	3	1	3	3	3	3	3	1	3	3	2	2	1	1	1	2	2	1
1014	1	47	1	1	1	1	0	0	0	1	0	1	1	0	0	1	2	2	2	2	2	1	2	2	3	2	1	2	3	2	1	1	1	1	1	1	1	1	1	1	1	1	1	1	1	1	2	2	2
1015	1	57	1	1	1	2	0	0	0	1	0	1	1	0	0	1	2	2	2	2	2	1	2	3	3	2	1	2	3	2	1	1	1	1	1	1	1	1	1	1	1	1	1	1	1	1	2	2	2
1016	1	40	1	1	1	1	0	0	0	1	0	1	1	0	0	1	2	2	2	2	2	1	2	2	3	2	1	2	3	2	1	1	1	1	1	1	1	1	1	1	1	1	1	1	1	1	2	2	2
1017	1	61	1	1	1	1	0	0	0	1	0	1	1	0	0	1	2	2	2	2	2	1	2	3	3	2	1	2	3	2	1	1	1	1	1	1	1	1	1	1	1	1	1	1	1	1	2	2	2
1018	1	65	1	1	1	1	0	0	0	1	0	1	1	0	0	1	2	2	2	2	2	1	2	3	3	2	1	2	3	2	1	1	1	1	1	1	1	1	1	1	1	1	1	1	1	1	2	2	2
1019	1	62	3	4	3	2	0	0	1	1	0	0	1	1	0	0	2	2	2	2	2	1	2	3	2	1	1	2	3	2	1	2	1	1	2	2	1	2	1	2	1	2	1	3	1	2	1	1	2
1020	1	64	4	4	4	1	1	1	1	0	1	1	0	0	1	1	2	1	2	1	2	1	2	1	1	2	2	1	2	2	1	1	2	1	2	2	1	1	2	3	1	3	1	2	2	2	2	2	1
1021	1	44	4	5	3	2	1	1	1	1	1	1	0	0	1	0	1	1	3	3	1	3	1	3	3	3	1	3	3	1	3	3	1	1	3	3	1	1	2	2	2	2	2	2	2	2	2	2	2
1022	1	48	1	1	1	4	1	1	1	1	0	1	0	1	0	1	2	2	3	3	3	2	1	2	2	1	3	2	2	1	3	2	2	1	2	3	1	1	1	2	2	2	1	2	3	1	1	1	1
1023	2	55	5	2	1	1	1	1	1	1	1	0	1	0	0	1	1	2	2	2	1	1	1	1	2	2	2	2	2	2	2	1	1	1	3	1	2	2	2	2	1	3	2	1	1	1	1	1	2
1024	2	34	2	1	1	1	1	0	1	1	1	1	0	0	1	1	1	2	3	2	2	1	2	3	2	1	1	2	2	2	2	1	1	3	3	3	1	1	1	1	1	2	2	2	1	1	2	3	1
1025	2	45	1	1	1	1	1	1	1	0	1	1	0	0	1	1	2	2	2	2	2	2	2	2	2	2	1	1	1	1	1	2	2	2	2	2	1	1	1	1	1	1	2	2	2	2	1	3	2
1026	2	40	1	2	1	1	1	1	1	0	1	1	0	0	1	1	2	2	2	2	2	1	1	1	1	1	1	1	1	1	1	1	1	1	1	1	2	1	2	2	1	1	2	2	2	2	1	1	2
1027	1	36	5	2	1	1	1	1	1	0	1	1	0	0	1	0	2	2	2	2	2	2	2	2	2	2	2	2	2	2	2	2	2	2	2	2	2	2	1	1	1	1	1	1	1	1	1	1	1
1028	1	45	1	1	1	1	0	0	0	1	0	0	1	1	0	0	2	2	2	2	2	1	1	1	1	1	2	2	2	2	2	2	2	2	2	2	2	2	2	2	2	1	1	1	1	1	1	1	1
1029	1	40	1	1	1	1	0	0	0	1	0	1	0	1	1	1	2	2	2	2	2	1	2	3	3	2	1	2	3	2	1	1	1	1	1	1	1	1	1	1	1	1	1	1	1	1	2	2	2
1030	1	43	1	1	1	1	0	0	0	1	0	1	1	0	0	1	2	2	2	2	2	1	2	3	3	2	1	2	3	2	1	1	1	1	1	1	1	1	1	1	1	1	1	1	1	1	2	2	2
1031	1	57	1	1	1	1	0	0	0	1	0	1	1	0	0	1	2	2	2	2	2	1	2	3	2	2	1	2	3	2	1	1	1	1	1	1	1	1	1	1	1	1	1	1	1	1	2	2	2
1032	1	43	1	1	1	1	0	0	0	1	0	1	1	0	0	1	2	2	2	2	2	1	2	2	3	2	1	2	3	2	1	1	1	1	1	1	1	1	1	1	1	1	1	1	1	1	2	2	2
1033	1	41	1	1	1	1	0	0	0	1	0	1	1	0	0	1	2	2	2	2	2	1	2	3	3	2	1	2	3	2	1	1	1	1	1	1	1	1	1	1	1	1	1	1	1	1	2	2	2
1034	2	43	2	4	2	2	1	0	1	1	1	1	1	0	0	1	2	1	2	2	2	2	2	3	3	3	1	3	3	3	3	2	1	3	3	3	1	1	3	3	2	2	2	2	2	1	1	1	1
1035	1	58	3	4	2	2	1	0	1	1	1	1	1	0	1	1	2	1	2	2	2	2	2	3	3	3	1	3	3	3	3	2	1	3	3	3	1	1	3	3	2	2	2	2	2	1	2	2	1
1036	1	65	2	4	2	2	1	0	1	1	1	1	1	0	0	1	2	1	2	2	2	2	2	3	3	3	1	3	3	3	3	2	1	3	3	3	1	1	3	3	2	2	2	2	2	1	2	2	1
1037	2	44	1	2	2	2	0	1	1	1	1	1	1	0	0	1	2	1	2	2	2	2	2	3	3	3	1	3	3	3	3	2	1	3	3	3	1	1	3	3	2	2	2	2	2	1	2	2	1
1038	2	33	2	4	2	2	1	1	0	0	1	0	0	0	0	1	2	1	2	2	2	2	2	3	3	3	1	3	3	3	3	2	1	3	3	3	1	1	3	3	2	2	2	2	2	1	2	2	1
1039	1	44	1	2	1	2	1	0	1	1	1	1	1	0	0	1	2	1	2	2	2	2	2	3	3	3	1	3	3	3	3	2	1	3	3	3	1	1	3	3	2	2	2	2	2	1	2	2	1
1040	2	35	1	2	3	2	1	0	1	1	1	1	1	0	0	1	2	1	2	2	2	2	2	3	3	3	1	3	3	3	3	2	1	3	3	3	1	1	3	3	2	2	2	2	2	1	2	2	1
1041	2	45	1	2	2	2	1	0	1	1	1	1	1	0	0	1	2	1	2	2	2	2	2	3	3	3	1	3	3	3	3	2	1	3	3	3	1	1	3	3	2	2	2	2	2	1	2	2	1
1042	1	56	1	2	4	1	1	1	0	1	1	0	0	1	1	1	2	1	2	2	2	2	2	2	2	1	2	1	2	3	2	1	2	2	2	1	1	1	1	1	1	1	1	1	1	1	1	1	1
1043	2	35	1	2	4	2	1	0	0	1	1	1	0	0	1	1	2	1	2	2	2	2	3	1	2	2	2	1	2	2	2	2	3	3	2	3	1	1	2	3	1	1	2	1	1	1	1	1	1
1044	2	42	1	1	4	2	1	1	0	1	1	0	1	0	1	1	2	2	2	1	2	2	1	1	3	2	2	3	2	2	2	1	1	2	3	3	1	1	1	1	1	1	1	1	1	1	1	1	1
1045	1	60	1	2	3	2	1	0	0	1	1	1	1	0	0	1	2	1	2	2	2	2	2	3	3	3	1	3	3	3	3	2	1	3	3	3	1	1	3	3	2	2	2	2	2	1	2	2	1
1046	2	54	1	4	3	1	1	0	1	1	1	1	1	0	0	1	2	1	2	2	2	2	2	3	3	3	1	3	3	2	3	2	1	3	3	3	1	1	3	3	2	2	2	2	2	1	2	2	1
1047	2	53	1	2	2	2	1	0	1	1	1	1	1	0	0	1	2	1	2	2	2	2	2	2	2	2	1	3	3	3	3	2	1	3	3	3	1	1	3	3	2	2	2	2	2	1	2	2	1
1048	1	46	1	2	2	2	1	0	1	1	1	1	1	0	0	1	2	1	2	2	2	2	2	3	3	3	1	3	3	3	3	2	1	3	3	3	1	1	3	3	2	2	2	2	2	1	2	2	1
1049	1	46	1	2	2	2	1	0	1	1	1	1	1	0	0	1	2	1	2	2	2	2	2	3	3	3	1	3	3	3	3	2	1	3	3	3	1	1	3	3	2	2	2	2	2	1	2	2	1
1050	2	35	1	2	1	2	1	0	1	1	1	1	1	0	0	1	2	1	2	2	2	2	2	3	3	3	1	3	3	3	3	2	1	3	3	3	1	1	3	3	2	2	2	2	2	1	2	2	1
1051	1	62	1	2	1	3	1	0	1	1	1	1	1	0	0	1	2	1	2	2	2	2	2	3	3	3	1	3	3	3	3	2	1	3	3	3	1	1	3	3	2	2	2	2	2	1	2	2	1
1052	2	34	1	4	2	2	1	0	1	1	1	1	1	0	0	1	2	1	2	2	2	2	2	3	3	3	1	3	3	3	3	2	1	3	3	3	1	1	3	3	2	2	2	2	2	1	2	2	1
1053	2	33	3	4	2	2	1	0	1	1	1	1	1	0	0	1	2	1	2	2	2	2	2	3	3	3	1	3	3	3	3	2	1	3	3	3	1	1	3	3	2	2	2	2	2	1	2	2	1
1054	1	55	1	2	4	2	1	1	1	1	1	1	0	1	1	1	3	1	3	3	2	2	3	3	3	3	3	3	3	3	3	1	1	1	3	3	1	3	1	3	3	3	2	3	2	1	2	1	1
1055	1	38	1	2	4	1	1	0	0	1	1	1	0	1	1	1	2	2	2	2	2	2	2	2	2	2	2	2	2	2	2	2	2	2	2	2	1	1	1	1	1	1	1	1	1	1	1	1	1
1056	2	35	5	3	3	2	1	1	1	0	1	1	0	0	1	1	2	3	3	2	1	2	1	3	3	3	1	1	3	3	4	1	1	1	2	2	2	2	3	2	3	2	2	2	2	1	3	3	3
1057	1	53	1	4	3	2	1	1	1	0	1	1	0	0	1	0	2	3	1	2	1	2	1	3	3	3	1	1	3	3	3	1	1	1	2	2	2	3	1	2	3	2	2	2	2	1	2	1	2
1058	2	50	5	3	2	2	1	1	1	0	1	1	0	0	1	1	2	3	2	3	1	2	1	3	3	3	1	1	3	3	3	3	3	3	3	3	2	3	2	3	2	3	2	2	2	1	3	3	3
1059	1	39	4	5	4	1	1	1	1	0	1	1	0	0	1	1	2	2	2	2	2	1	3	3	3	3	1	3	3	3	3	2	2	2	2	2	2	1	2	3	1	1	1	2	2	3	1	1	1
1060	1	50	1	2	4	4	1	0	0	1	1	0	0	0	0	1	2	1	2	1	2	2	1	2	3	2	2	3	2	2	2	2	2	3	3	3	1	2	2	3	2	3	2	2	1	1	1	1	1
1061	1	50	1	2	3	2	1	0	1	1	1	1	1	0	0	1	2	1	2	2	2	2	2	3	3	3	1	3	3	3	3	2	1	3	3	3	1	1	3	3	2	2	2	2	2	1	2	2	1
1062	1	36	1	1	4	1	1	1	1	1	0	1	0	1	1	0	2	2	2	2	2	2	2	2	2	2	2	2	2	2	2	2	2	2	2	2	1	1	1	1	1	1	1	1	1	1	1	1	1
1063	2	30	2	3	3	2	1	1	0	1	1	0	1	1	0	0	2	1	2	3	2	3	2	2	3	2	3	3	3	3	3	2	1	3	3	3	1	1	3	3	2	2	2	2	2	1	2	2	1
1064	1	55	2	4	2	3	1	0	1	1	1	1	1	0	0	1	2	1	2	2	2	2	2	3	3	3	1	3	3	2	3	2	1	3	3	3	1	1	3	3	2	2	2	2	2	1	2	2	1
1065	2	65	1	1	1	1	1	0	1	1	1	1	1	0	0	1	2	1	2	2	2	2	2	3	3	3	1	3	3	3	3	2	1	3	3	3	1	1	3	3	2	2	2	2	2	2	2	2	1
1066	1	50	1	2	2	2	1	0	1	1	1	1	1	0	0	1	2	1	2	2	2	2	2	3	3	3	1	3	3	3	3	2	1	3	3	3	1	1	3	3	2	2	2	2	2	2	2	2	1
1067	2	65	1	1	1	1	1	0	1	1	1	1	1	0	0	1	2	1	2	2	2	2	2	3	3	3	1	3	3	3	3	2	1	3	3	3	1	1	3	3	2	2	2	2	2	2	2	2	1
1068	1	43	4	5	3	1	1	1	1	1	1	1	0	0	1	0	1	1	3	3	1	3	1	3	3	3	1	3	3	1	3	3	1	1	3	3	1	1	2	2	2	2	2	2	2	2	1	1	1
1069	1	48	1	1	1	4	1	1	1	1	0	1	0	1	0	1	2	2	3	3	3	2	1	2	2	1	3	2	2	1	3	2	1	1	2	3	1	1	1	2	2	2	1	2	3	2	1	1	1
1070	2	52	5	2	1	1	1	1	1	1	1	0	1	0	0	1	1	2	2	2	1	1	1	1	2	2	2	2	2	2	2	1	1	3	1	1	2	2	2	2	1	3	2	1	1	1	1	1	2
1071	2	30	2	1	1	1	1	0	1	1	1	0	0	1	1	0	1	2	3	2	2	1	2	3	2	1	1	2	2	2	2	1	1	2	2	2	1	1	1	1	1	2	2	2	2	2	2	3	1
1072	2	45	1	1	1	1	1	1	1	0	1	1	0	0	1	1	2	2	2	3	2	2	2	2	2	2	1	1	1	1	1	2	2	2	2	2	1	1	1	1	1	1	2	2	2	2	1	3	2
1073	2	69	1	2	1	2	1	1	1	1	0	1	0	0	1	1	2	2	2	2	2	2	2	2	2	2	2	2	2	2	2	2	2	2	2	2	2	1	2	2	1	1	2	2	2	2	1	1	2
1074	1	36	5	2	1	1	1	1	1	0	1	1	0	0	1	1	2	2	2	2	2	2	2	2	2	2	2	2	2	2	2	2	2	2	2	2	2	2	1	1	1	1	1	1	1	1	1	1	1
1075	1	45	1	3	1	1	0	0	0	1	0	0	1	1	0	0	2	2	2	2	2	1	1	1	1	1	2	2	2	2	2	2	2	2	2	2	2	2	2	2	2	1	1	1	1	1	1	1	1
1076	1	40	1	1	1	1	0	0	0	1	0	1	0	1	1	1	2	2	2	2	2	2	2	3	3	2	1	2	3	2	1	1	1	1	1	1	1	1	1	1	1	1	1	1	1	1	2	2	2
1077	1	43	1	1	1	1	0	0	0	1	0	1	1	0	0	1	2	2	2	2	2	1	2	3	3	2	1	2	3	2	1	1	1	1	1	1	1	1	1	1	1	1	1	1	1	1	2	2	2
1078	1	58	1	1	1	1	0	0	0	1	0	1	1	0	0	1	2	2	2	2	2	1	2	3	2	2	1	2	3	2	1	1	1	1	1	1	1	1	1	1	1	1	1	1	1	1	2	2	2
1079	1	44	1	1	1	1	0	0	0	1	0	1	1	0	0	1	2	2	2	2	2	1	2	2	3	2	1	2	3	2	1	1	1	1	1	1	1	1	1	1	1	1	1	1	1	1	2	2	2
1080	1	42	1	1	1	1	0	0	0	1	0	1	1	0	0	1	2	2	2	2	2	1	2	3	3	2	1	2	3	2	1	1	1	1	1	1	1	1	1	1	1	1	1	1	1	1	2	2	2
1081	2	52	2	4	2	2	1	0	1	1	1	1	1	0	0	1	2	1	2	2	2	2	2	3	3	3	1	3	3	3	3	2	1	3	3	3	1	1	3	3	2	2	2	2	2	1	1	1	1
1082	1	43	3	4	3	2	1	1	0	0	1	0	0	1	1	0	2	1	2	1	2	2	2	3	3	2	1	2	3	2	2	1	1	1	1	2	2	3	1	2	2	2	1	2	3	2	1	2	2
1083	1	59	1	2	3	3	1	0	0	0	0	1	1	0	1	1	2	1	2	1	2	2	2	2	1	2	2	3	2	2	3	2	1	1	1	2	2	3	1	3	1	1	3	2	2	2	2	3	2
1084	1	59	1	2	3	2	1	1	0	0	0	1	0	0	1	1	3	1	1	2	2	2	3	3	3	2	3	2	2	3	2	3	2	2	2	3	2	1	2	2	1	2	3	3	2	2	1	1	2
1085	1	54	1	2	3	2	1	1	1	1	0	1	1	0	1	1	2	1	3	2	3	3	3	2	2	1	1	3	2	1	2	2	1	1	1	1	2	3	2	1	2	2	1	2	2	3	2	3	2
1086	1	47	1	3	3	2	0	0	0	1	1	1	0	0	1	1	2	1	3	2	2	2	3	3	3	2	2	3	3	3	3	1	1	2	2	3	1	1	2	3	2	1	1	1	1	1	2	2	1
1087	1	48	3	4	3	2	0	0	1	0	0	0	0	1	1	1	3	1	2	2	3	2	1	3	1	3	2	3	2	3	2	3	2	2	1	1	2	1	2	1	1	2	2	2	1	1	2	1	2
1088	1	50	1	1	2	4	1	0	1	0	1	0	1	0	1	1	1	2	2	2	2	1	2	1	2	2	2	1	2	3	2	2	2	2	3	2	2	3	2	3	2	1	2	3	2	2	2	3	2
1089	1	53	1	1	3	2	1	1	1	1	1	0	0	0	1	1	1	1	3	2	1	1	2	2	2	2	2	3	3	2	2	2	1	1	1	2	2	2	1	2	2	2	2	3	2	1	1	2	1
1090	1	45	4	4	4	2	1	0	0	0	1	1	0	1	1	1	3	2	2	1	2	3	2	2	3	3	2	1	2	2	3	2	2	1	1	2	2	3	2	2	3	3	2	2	1	1	2	1	1
1091	1	57	1	2	3	3	0	1	1	0	1	1	1	1	1	1	1	1	1	2	2	2	2	1	3	1	2	3	2	2	3	2	2	1	1	1	1	2	2	1	2	1	2	1	2	1	2	1	2
1092	1	43	3	2	3	2	1	1	0	0	1	1	0	1	0	1	2	1	2	3	1	2	1	2	2	2	1	2	2	2	1	2	1	2	2	1	2	3	2	1	2	2	1	2	2	1	2	2	1
1093	1	36	2	2	2	2	1	1	0	1	1	1	0	1	1	0	2	1	3	2	1	2	2	3	1	2	2	2	3	2	2	1	1	1	1	2	3	2	2	3	2	2	1	2	2	2	1	2	2
1094	1	37	1	3	3	2	1	0	1	0	0	1	0	0	1	1	1	1	2	3	2	1	1	2	2	3	3	3	2	2	2	1	1	1	1	2	2	1	2	2	1	2	3	2	2	1	2	2	1
1095	1	45	1	4	4	2	1	1	1	0	0	0	0	1	1	1	3	1	2	2	3	2	1	2	2	2	2	2	3	2	2	1	1	1	1	3	3	2	2	2	1	2	2	2	2	3	2	1	1
1096	1	43	4	5	3	1	1	1	1	1	1	1	0	0	1	0	1	1	3	3	1	3	1	3	3	3	1	3	3	1	3	3	1	1	3	3	1	1	2	2	2	2	2	2	2	2	1	1	1
1097	1	57	1	2	1	2	1	1	2	2	1	1	1	2	1	2	1	1	3	1	1	2	3	1	2	2	3	3	3	3	1	1	1	1	1	3	1	3	2	3	1	3	3	3	1	2	1	1	1
1098	2	57	1		1	2	1	1	2	2	1	1	1	2	1	2	1	1	3	1	1	2	3	1	2	2	3	3	3	3	1	1	1	1	1	3	1	3	2	3	1	3	3	3	1	2	1	1	1
1099	2	56	1	2	1	2	1	1	2	2	1	1	1	2	1	2	1	1	3	1	3	2	3	1	2	2	3	3	3	3	1	1	1	1	1	3	1	3	2	3	1	3	3	3	1	2	1	1	1
1100	1	60	1	2		2	1	1	2	2	1	1	1	2	1	2	1	1	3	1	1	2	3	1	2	2	3	3	3	3	1	1	1	1	1	3	1	3	2	3	1	3	3	3	1	2	1	1	1
1101	1	58	1	2		2	1	1	2	2	1	1	1	2	1	2	1	1	3	1	1	2	3	1	2	2	3	3	3	3	1	1	1	1	1	3	1	3	2	3	1	3	3	3	1	2	1	1	1
1102	1	60	1	2		2	1	1	2	2	1	1	1	2	1	2	1	1	3	1	1	2	3	1	2	2	3	3	3	3	1	1	1	1	1	3	1	3	2	3	1	3	3	3	1	2	1	1	1
1103	1	60	1	2		2	1	1	2	2	1	1	1	2	1	2	1	1	2	1	1	2	3	1	2	2	3	3	3	3	1	1	1	1	1	3	1	3	2	3	1	3	3	3	1	2	1	1	1
1104	2	56	2	2		2	1	1	2	2	1	1	1	2	1	2	1	1	3	1	3	2	3	1	2	2	3	3	3	3	1	1	1	1	1	3	1	3	2	3	1	3	3	3	1	2	1	1	1
1105	2	56	2	2		2	1	1	2	2	1	1	1	2	1	2	1	1	3	1	3	2	3	1	2	2	3	3	3	3	1	1	1	1	1	3	1	3	2	3	1	3	3	3	1	2	1	1	1
1106	2	57	1	2		3	1	1	2	2	1	1	1	2	1	2	1	1	3	1	3	2	3	1	2	2	3	3	3	3	1	1	1	1	1	3	1	3	2	3	1	3	3	3	1	2	1	1	1
1107	2	56	1	2		3	1	1	2	2	1	1	1	2	1	2	1	1	3	1	3	2	3	1	2	2	3	3	3	3	1	1	1	1	1	3	1	3	2	3	1	3	3	3	1	2	1	1	1
1108	2	55	1	2		3	1	1	2	2	1	1	1	2	1	2	1	1	3	1	3	2	3	1	2	2	3	3	3	3	1	1	1	1	1	3	1	3	2	3	1	3	3	3	1	2	1	1	1
1109	2	58	1	2		3	1	1	2	2	1	1	1	2	1	2	1	1	3	1	3	2	3	1	2	2	3	3	3	3	1	1	1	1	1	3	1	3	2	3	1	3	3	3	1	2	1	1	1
1110	2	56	2	2		3	1	1	2	2	1	1	1	2	1	2	1	1	3	1	3	2	3	1	2	2	3	3	3	3	1	1	1	1	1	3	1	3	2	3	1	3	3	3	1	2	1	1	1
1111	2	57	1	2		3	1	1	2	2	1	1	1	2	1	2	1	1	3	1	3	2	3	1	2	2	3	3	3	1	1	1	1	1	3	1	1	3	2	3	1	3	3	3	1	2	1	1	1
1112	1	60	1	2		2	1	1	2	2	1	1	1	2	1	2	1	1	3	1	1	2	3	1	2	2	3	3	3	3	1	1	1	1	1	1	1	3	2	3	1	3	3	3	1	2	1	1	1
1113	1	60	1	2		2	1	1	2	2	1	1	1	2	1	2	1	1	3	1	1	2	3	1	2	2	3	3	3	3	1	1	1	1	1	3	1	3	2	3	1	3	3	3	1	2	1	1	1
1114	1	60	1	2		2	1	1	2	2	1	1	1	1	2	1	1	1	3	1	3	2	3	1	2	2	3	3	3	3	1	1	1	1	1	3	1	3	2	3	1	3	3	3	1	2	1	1	1
1115	1	60	1	2		2	1	1	2	2	1	1	1	2	1	2	1	1	3	1	3	2	3	1	2	2	3	3	3	3	1	1	1	1	1	3	3	2	3	1	3	3	3	3	1	2	1	1	1
1116	1	59	1	2		2	1	1	2	2	1	1	1	2	1	2	1	1	3	1	3	2		2		1	2	2	3	3	3	3	1	1	1	3	1	3	2	3	1	3	3	3	1	2	1	1	1
1117	1	58	1	2		2	1	1	2	2	1	1	1	2	1	2	1	1	3	1	3	2	3	1	2	2	3	3	3	3	1	1	1	1	1	1	1	3	2	3	1	3	3	3	1	2	1	1	1
1118	1	60	1	2		2	1	1	2	2	1	1	1	2	1	2	1	1	3	1	3	2	3	1	2	2	3	3	3	3	1	1	1	1	1	3	1	3	2	3	1	3	3	3	1	2	1	1	1
1119	1	60	1	2		2	1	1	2	2	1	1	1	2	1	2	1	1	3	1	3	2	3	1	2	2	3	3	3	3	1	1	1	1	1	3	1	3	2	3	1	3	3	3	1	2	1	1	1
1120	1	65	1	2		2	1	1	2	2	1	1	1	2	1	2	1	1	3	1	3	2	3	1	2	2	3	3	3	3	1	1	1	1	1	3	1	3	2	3	1	3	3	3	1	2	1	1	1
1121	1	61	1	2		2	1	1	2	2	1	1	1	2	1	2	1	1	3	1	3	2	3	1	2	2	3	3	3	3	1	1	1	1	1	3	1	3	2	3	1	3	3	3	1	2	1	1	1
1122	1	66	1	2	3	2	1	1	2	2	1	1	1	2	1	2	1	1	3	1	3	2	3	1	2	2	3	3	3	3	1	1	1	1	1	3	1	3	2	3	1	3	3	3	1	2	1	1	1
1123	1	60	1	2		2	1	1	2	2	1	1	1	2	1	2	1	1	3	1	3	2	3	1	2	2	3	3	3	3	1	1	1	1	1	3	1	3	2	3	1	3	3	3	1	2	1	1	1
1124	1	66	1	2		2	1	1	2	2	1	1	1	2	1	2	1	1	3	1	1	2	3	1	2	2	3	3	3	3	1	1	1	1	1	3	1	3	2	3	1	3	3	3	1	2	1	1	1
1125	1	61	1	2		2	1	1	2	2	1	1	1	2	1	2	1	1	3	1	3	2	3	1	2	2	3	3	3	3	1	1	1	1	1	3	1	3	2	3	1	3	3	3	1	2	1	1	1
1126	1	58		2		2	1	1	2	2	1	1	1	2	1	2	1	1	3	1	3	2	3	1	2	2	3	3	3	3	1	1	1	1	1	3	1	3	2	3	1	3	3	3	1	2	1	1	1
1127	1	60		2		2	1	1	2	2	1	1	1	2	1	2	1	1	3	1	3	2	3	1	2	2	3	3	3	3	1	1	1	1	1	3	1	3	2	3	1	3	3	3	1	2	1	1	1
1128	1	67		2		2	1	1	2	2	1	1	1	2	1	2	1	1	3	1	3	2	3	1	2	2	3	3	3	3	1	1	1	1	1	3	1	3	2	3	1	3	3	3	1	2	1	1	1
1129	1	56	1	2		2	1	1	2	2	1	1	1	2	1	2	1	1	3	1	1	2	3	1	2	2	3	3	3	3	1	1	1	1	1	3	1	3	2	3	1	3	3	3	1	2	1	1	1
1130	1	56	1	2		2	1	1	2	2	1	1	1	2	1	2	1	1	3	1	1	2	3	1	2	2	3	3	3	3	1	1	1	1	1	3	1	3	2	3	1	3	3	3	1	2	1	1	1
1131	1	60	1	2		2	1	1	2	2	1	1	1	2	1	2	1	1	3	1	1	2	3	1	2	2	3	3	3	3	1	1	1	1	1	3	1	3	2	3	1	3	3	3	1	2	1	1	1
1132	1	60	1	2		2	1	1	2	2	1	1	1	2	1	2	1	1	3	1	1	2	3	1	2	2	3	3	3	3	1	1	1	1	1	3	1	3	2	3	1	3	3	3	1	2	1	1	1
1133	1	61	1	2		2	1	1	2	2	1	1	1	2	1	2	1	1	3	1	3	2	3	1	2	2	3	3	3	3	1	1	1	1	1	3	1	3	2	3	1	3	3	3	1	2	1	1	1
1134	1	58		2		2	1	1	2	2	1	1	1	2	1	2	1	1	3	1	1	2	3	1	2	2	3	3	3	3	1	1	1	1	1	3	1	3	2	3	1	3	3	3	1	2	1	1	1
1135	1	60	1	2		2	1	1	2	2	1	1	1	2	1	2	1	1	3	1	1	2	3	1	2	2	3	3	3	3	1	1	1	1	1	3	1	3	2	3	1	3	3	3	1	2	1	1	1
1136	1	58	1	2		2	1	1	2	2	1	1	1	2	1	2	1	1	3	1	1	2	3	1	2	2	3	3	3	3	1	1	1	1	1	3	1	3	2	3	1	3	3	3	1	2	1	1	1
1137	1	60	1	2		2	1	1	2	2	1	1	1	2	1	2	1	1	3	1	1	2	3	1	2	2	3	3	3	3	1	1	1	1	1	3	1	3	2	3	1	3	3	3	1	2	1	1	1
1138	1	60	1	2		2	1	1	2	2	1	1	1	2	1	2	1	1	3	1	1	2	3	1	2	2	3	3	3	3	1	1	1	1	1	3	1	3	2	3	1	3	3	3	1	2	1	1	1
1139	1	60	1	2		2	1	1	2	2	1	1	1	2	1	2	1	1	3	1	1	2	3	1	2	2	3	3	3	3	1	1	1	1	1	3	1	3	2	3	1	3	3	3	1	2	1	1	1
1140	1	58	1	2		2	1	1	2	2	1	1	1	2	1	2	1	1	3	1	1	2	3	1	2	2	3	3	3	3	1	1	1	1	1	3	1	3	2	3	1	3	3	3	1	2	1	1	1
1141	1	58	1	2		2	1	1	2	2	1	1	1	2	1	2	1	1	3	1	1	2	3	1	2	2	3	3	3	3	1	1	1	1	1	3	1	3	2	3	1	3	3	3	1	2	1	1	1
1142	1	60	1	2		2	1	1	2	2	1	1	1	2	1	2	1	1	3	1	1	2	3	1	2	2	3	3	3	3	1	1	1	1	1	3	1	3	2	3	1	3	3	3	1	2	1	1	1
1143	1	56	1	2		2	1	1	2	2	1	1	1	2	1	2	1	1	3	1	1	2	3	1	2	2	3	3	3	3	1	1	1	1	1	3	1	3	2	3	1	3	3	3	1	2	1	1	1
1144	1	56	1	2		2	1	1	2	2	1	1	1	2	1	2	1	1	3	1	3	2	3	1	2	2	3	3	3	3	1	1	1	1	1	3	1	3	2	3	1	3	3	3	1	2	1	1	1
1145	1	60	1	2		2	1	1	2	2	1	1	1	2	1	2	1	1	3	1	3	2	3	1	2	2	3	3	3	3	1	1	1	1	1	3	1	3	2	3	1	3	3	3	1	2	1	1	1
1146	1	60	1	2		2	1	1	2	2	1	1	1	2	1	2	1	1	3	1	1	2	3	1	2	2	3	3	3	3	1	1	1	1	1	3	1	3	2	3	1	3	3	3	1	2	1	1	1
1147	1	60	1	2		2	1	1	2	2	1	1	1	2	1	2	1	1	3	1	1	2	3	1	2	2	3	3	3	3	1	1	1	1	1	3	1	3	2	3	1	3	3	3	1	2	1	1	1
1148	1	60	1	2		2	1	1	2	2	1	1	1	2	1	2	1	1	3	1	1	2	3	1	2	2	3	3	3	3	1	1	1	1	1	3	1	3	2	3	1	3	3	3	1	2	1	1	1
1149	1	60	1	2		2	1	1	2	2	1	1	1	2	1	2	1	1	3	1	1	2	3	1	2	2	3	3	3	3	1	1	1	1	1	3	1	3	2	3	1	3	3	3	1	2	1	1	1
1150	1	60	1	2		2	1	1	2	2	1	1	1	2	1	2	1	1	3	1	1	2	3	1	2	2	3	3	3	3	1	1	1	1	1	3	1	3	2	3	1	3	3	3	1	2	1	1	1
1151	1	60	1	2		2	1	1	2	2	1	1	1	2	1	2	1	1	3	1	1	2	3	1	2	2	3	3	3	3	1	1	1	1	1	3	1	3	2	3	1	3	3	3	1	2	1	1	1
1152	1	60	1	2		2	1	1	2	2	1	1	1	2	1	2	1	1	3	1	1	2	3	1	2	2	3	3	3	3	1	1	1	1	1	3	1	3	2	3	1	3	3	3	1	2	1	1	1
1153	1	60	1	2		2	1	1	2	2	1	1	1	2	1	2	1	1	3	1	1	2	3	1	2	2	3	3	3	3	1	1	1	1	1	3	1	3	2	3	1	3	3	3	1	2	1	1	1
1154	1	63	1	2		2	1	1	2	2	1	1	1	2	1	2	1	1	3	1	1	2	3	1	2	2	3	3	3	3	1	1	1	1	1	3	1	3	2	3	1	3	3	3	1	2	1	1	1
1155	2	25	5	5	3	1	1	1	2	2	1	1	1	2	1	2	1	1	3	1	3	2	3	1	2	2	3	3	3	3	1	1	1	1	1	3	1	3	2	3	1	3	3	3	1	2	1	1	1
1156	1	51	1	3	3	2	1	1	2	2	1	1	1	2	1	2	1	1	3	1	3	2	3	1	2	2	3	3	3	3	1	1	1	1	1	3	1	3	2	3	1	3	3	3	1	2	1	1	1
1157	1	51	1	1	2	3	1	1	2	2	1	1	1	2	1	2	1	1	3	1	3	2	3	1	2	2	3	3	3	3	1	1	1	1	1	3	1	3	2	3	1	3	3	3	1	2	1	1	1
1158	2	61	1	2	3	2	1	1	2	2	1	1	1	2	1	2	1	1	3	1	3	2	3	1	2	2	3	3	3	3	1	1	1	1	1	3	1	3	2	3	1	3	3	3	1	2	1	1	1
1159	1	51	1	2	3	2	1	1	2	2	1	1	1	2	1	2	1	1	3	1	3	2	3	1	2	2	3	3	3	3	1	1	1	1	1	3	1	3	2	3	1	3	3	3	1	2	1	1	1
1160	2	56	1	2	3	2	1	1	2	2	1	1	1	2	1	2	1	1	3	1	3	2	3	1	2	2	3	3	3	3	1	1	1	1	1	3
1161	2	51	1	2	2	2	1	1	2	2	1	1	1	2	1	2	1	1	3	1	3	2	3	1	2	2	3	3	3	3	1	1	1	1	1	3	1	3	2	3	1	3	3	3	1	2	1	1	1
1162	2	52	1	2	3	3	1	1	2	2	1	1	1	2	1	2	1	1	3	1	3	2	3	1	2	2	3	3	3	3	1	1	1	1	1	3	1	3	2	3	1	3	3	3	1	2	1	1	1
1163	1	57	1	2	3	3	1	1	2	2	1	1	1	2	1	2	1	1	3	1	3	2	3	1	2	2	3	3	3	3	1	1	1	1	1	3	1	3	2	3	1	3	3	3	1	2	1	1	1
1164	2	63	1	2	3	2	1	1	2	2	1	1	1	2	1	2	1	1	3	1	3	2	3	1	2	2	3	3	3	3	1	1	1	1	1	3	1	3	2	3	1	3	3	3	1	2	1	1	1
1165	1	57	1	2	3	2	1	1	2	2	1	1	1	2	1	2	1	1	3	1	3	2	3	1	2	2	3	3	3	3	1	1	1	1	1	3	1	3	2	3	1	3	3	3	1	2	1	1	1
1166	2	55	1	2	3	2	1	1	2	2	1	1	1	2	1	2	1	1	3	1	3	2	3	1	2	2	3	3	3	3	1	1	1	1	1	3	1	3	2	3	1	3	3	3	1	2	1	1	1
1167	1	65	1	2	3	2	1	1	2	2	1	1	1	2	1	2	1	1	3	1	3	2	3	1	2	2	3	3	3	3	1	1	1	1	1	3	1	3	2	3	1	3	3	3	1	2	1	1	1
1168	2	57	1	2	3	2	1	1	2	2	1	1	1	2	1	2	1	1	3	1	3	2	3	1	2	2	3	3	3	3	1	1	1	1	1	3	1	3	2	3	1	3	3	3	1	2	1	1	1
1169	1	61	2	2	3	2	1	1	2	2	1	1	1	2	1	2	1	1	1	1	3	2	3	1	2	2	3	3	3	3	1	1	1	1	1	3	1	3	2	3	1	3	3	3	1	2	1	1	1
1170	2	61	1	2	3	2	1	1	2	2	1	1	1	2	1	2	1	1	3	1	3	2	3	1	2	2	3	3	3	3	1	1	1	1	1	3	1	3	2	3	1	3	3	3	1	2	1	1	1
1171	2	60	1	2	3	2	1	1	2	2	1	1	1	2	1	2	1	1	3	1	3	2	3	1	2	2	3	3	3	3	1	1	1	1	1	3	1	3	2	3	1	3	3	3	1	2	1	1	1
1172	1	65	1	2	3	2	1	1	2	2	1	1	1	2	1	2	1	1	1	3	3	2	3	1	2	2	3	3	3	3	1	1	1	1	1	3	1	3	2	3	1	3	3	3	1	2	1	1	1
1173	1	66	1	3	3	2	1	1	2	2	1	1	1	2	1	2	1	1	3	1	3	2	3	1	2	2	3	3	3	3	1	1	1	1	1	3	1	3	2	3	1	3	3	3	1	2	1	1	1
1174	2	65	1	2	3	2	1	1	2	2	1	1	1	2	1	2	1	1	1	3	1	2	3	1	2	2	3	3	3	3	1	1	1	1	1	3	1	3	2	3	1	3	3	3	1	2	1	1	1
1175	1	62	1	2	3	3	1	1	2	2	1	1	1	2	1	2	1	1	3	1	3	2	3	1	2	2	3	3	3	3	1	1	1	1	1	3	1	3	2	3	1	3	3	3	1	2	1	1	1
1176	1	50	1	2	3	2	1	1	2	2	1	1	1	2	1	2	1	1	1	3	1	2	3	1	2	2	3	3	3	3	1	1	1	1	1	3	1	3	2	3	1	3	3	3	1	2	1	1	1
1177	2	25	5	5	3	2	1	1	2	2	1	1	1	2	1	2	1	1	3	1	3	2	3	1	2	2	3	3	3	3	1	1	1	1	1	3	1	3	2	3	1	3	3	3	1	2	1	1	1
1178	2	40	1	2	3	2	1	1	2	2	1	1	1	2	1	2	1	1	1	3	1	2	3	1	2	2	3	3	3	3	1	1	1	1	1	3	1	3	2	3	1	3	3	3	1	2	1	1	1
1179	1	51	1	2	3	3	1	1	2	2	1	1	1	2	1	2	1	1	3	1	3	2	3	1	2	2	3	3	3	3	1	1	1	1	1	3	1	3	2	3	1	3	3	3	1	2	1	1	1
1180	1	45	1	3	3	2	1	1	2	2	1	1	1	2	1	2	1	1	1	3	1	2	3	1	2	2	3	3	3	3	1	1	1	1	1	3	1	3	2	3	1	3	3	3	1	2	1	1	1
1181	2	55		2		3	1	1	2	2	1	1	1	2	1	2	1	1	3	1	1	2	3	1	2	2	3	3	3	3	1	1	1	1	1	3	1	3	2	3	1	3	3	3	1	2	1	1	1
1182	2	56		2		3	1	1	2	2	1	1	1	2	1	2	1	1	3	1	3	2	3	1	2	2	3	3	3	3	1	1	1	1	1	3	1	3	2	3	1	3	3	3	1	2	1	1	1
1183	2	56		2			2	2	1	1	1	1	1	1	1	1	3	1	3	2	3	1	2	2	3	3	3	3	3	3	1	1	1	1	1	3	1	3	2	3	1	3	3	3	1	2	1	1	1
1184	2	57	1	2		3	1	1	2	2	1	1	1	2	1	2	1	1	3	1	1	2	3	1	2	2	3	3	3	3	1	1	1	1	1	3	1	3	2	3	1	3	3	3	1	2	1	1	1
1185	2	56	1	2		3	1	1	2	2	1	1	1	2	1	2	1	1	3	1	1	2	3	1	2	2	3	3	3	3	1	1	1	1	1	3	1	3	2	3	1	3	3	3	1	2	1	1	1
1186	2	57	1	2		3	1	1	2	2	1	1	1	2	1	2	1	1	3	1	1	2	3	1	2	2	3	3	3	3	1	1	1	1	1	3	1	3	2	3	1	3	3	3	1	2	1	1	1
1187	2	58		2		3	1	1	2	2	1	1	1	2	1	2	1	1	3	1	1	2	3	1	2	2	3	3	3	3	1	1	1	1	1	3	1	3	2	3	1	3	3	3	1	2	1	1	1
1188	2	56	1	2		3	1	1	2	2	1	1	1	2	1	2	1	1	3	1	1	2	3	1	2	2	3	3	3	3	1	1	1	1	1	3	1	3	2	3	1	3	3	3	1	2	1	1	1
1189	2	57	1	2		3	1	1	2	2	1	1	1	2	1	2	1	1	3	1	3	2	3	1	2	2	3	3	3	3	1	1	1	1	1	3	1	3	2	3	1	3	3	3	1	2	1	1	1
1190	1	62	1	2		2	1	1	2	2	1	1	1	2	1	2	1	1	3	1	3	2	3	1	2	2	3	3	3	3	1	1	1	1	1	3	1	3	2	3	1	3	3	3	1	2	1	1	1
1191	1	62	1	2		2	1	1	2	2	1	1	1	2	1	2	1	1	3	1	3	2	3	1	2	2	3	3	3	3	1	1	1	1	1	3	1	3	2	3	1	3	3	3	1	2	1	1	1
1192	1	51	1	2	3	2	1	1	2	2	1	1	1	2	1	2	1	1	3	1	3	2	3	1	2	2	3	3	3	3	1	1	1	1	1	3	1	3	2	3	1	3	3	3	1	2	1	1	1
1193	2	42	1	3	3	2	1	1	2	2	1	1	1	2	1	2	1	1	3	1	3	2	3	1	2	2	3	3	3	3	1	1	1	1	1	1	1	3	2	3	1	3	3	3	1	2	1	1	1
1194	2	48	1	3	3	2	1	1	2	2	1	1	1	2	1	2	1	1	3	1	3	2	3	1	2	2	3	3	3	3	1	1	1	1	1	3	1	3	2	3	1	3	3	3	1	2	1	1	1
1195	1	71	1	1	2	3	1	1	2	2	1	1	1	2	1	2	1	1	3	1	3	2	3	1	2	2	3	3	3	3	1	1	1	1	1	3	1	3	2	3	1	3	3	3	1	2	1	1	1
1196	1	51	1	2	3	2	1	1	2	2	1	1	1	2	1	2	1	1	3	1	3	2	3	1	2	2	3	3	3	3	1	1	1	1	1	1	1	3	2	3	1	3	3	3	1	2	1	1	1
1197	2	39	1	3	3	2	1	1	2	2	1	1	1	2	1	2	1	1	3	1	3	2	3	1	2	2	3	3	3	3	1	1	1	1	1	3	1	3	2	3	1	3	3	3	1	2	1	1	1
1198	2	49	1	3	3	2	1	1	2	2	1	1	1	2	1	2	1	1	3	1	3	2	3	1	2	2	3	3	3	3	1	1	1	1	1	3	1	3	2	3	1	3	3	3	1	2	1	1	1
1199	2	50	1	2	3	2	1	1	2	2	1	1	1	2	1	2	1	1	3	1	3	2	3	1	2	2	3	3	3	3	1	1	1	1	1	3	1	3	2	3	1	3	3	3	1	2	1	1	1
1200	1	51	1	3	3	2	1	1	2	2	1	1	1	2	1	2	1	1	3	1	3	2	3	1	2	2	3	3	3	3	1	1	1	1	1	3	1	3	2	3	1	3	3	3	1	2	1	1	1
1201	2	45	1	2	3	2	1	1	2	2	1	1	1	2	1	2	1	1	3	1	3	2	3	1	2	2	3	3	3	3	1	1	1	1	1	3	1	3	2	3	1	3	3	3	1	2	1	1	1
1202	1	51	1	2	3	2	1	1	2	2	1	1	1	2	1	2	1	1	3	1	3	2	3	1	2	2	3	3	3	2	1	1	1	1	1	3	1	3	2	3	1	3	3	3	1	2	1	1	1
1203	2	70	1	1	2	3	2	1	1	2	2	1	1	1	2	1	2	1	1	3	1	1	2	3	1	2	3	3	3	3	1	1	1	1	1	3	1	3	2	3	1	3	3	3	1	2	1	1	1
1204	2	51		3	3	2	1	1	2	2	1	1	1	2	1	2	1	1	3	1	3	2	3	1	2	2	3	3	3	3	1	1	1	1	1	3	1	3	2	3	1	3	3	3	1	2	1	1	1
1205	2	37	5		3	2	1	1	2	2	1	1	1	2	1	2	1	1	3	1	3	2	3	1	2	2	3	3	3	3	1	1	1	1	1	3	1	3	2	3	1	3	3	3	1	2	1	1	1
1206	2	29	4	5	4	2	1	1	2	2	1	1	1	2	1	2	1	1	3	1	3	2	3	1	2	2	3	3	3	3	1	1	1	1	1	3	1	3	2	3	1	3	3	3	1	2	1	1	1
1207	1	42	3	3	3	2	1	1	2	2	1	1	1	2	1	2	1	1	3	1	3	2	3	1	2	2	3	3	3	3	1	1	1	1	1	3	1	3	2	3	1	3	3	3	1	2	1	1	1
1208	1	31	4	5	2	2	1	1	2	2	1	1	1	2	1	2	1	1	3	1	3	2	3	1	2	2	3	3	3	3	1	1	1	1	1	3	1	3	2	3	1	3	3	3	1	2	1	1	1
1209	2	53	5	3	3	2	1	1	2	2	1	1	1	2	1	2	1	1	3	1	3	2	3	1	2	2	3	3	3	3	1	1	1	1	1	1	1	3	2	3	1	3	3	3	1	2	1	1	1
1210	1	54	1	2	3	2	1	1	2	2		1	1	1	2	1	1	1	3	1	3	2	3	1	2	2	3	3	3	3	1	1	1	1	1	1	1	3	2	3	1	3	3	3	1	2	1	1	1
1211	1	59	1	3	3	2	1	1	2	2	1	1	1	2	1	2	1	1	3	1	3	2	3	1	2	2	3	3	3	3	1	1	1	1	1	3	1	3	2	3	1	3	3	3	1	2	1	1	1
1212	1	52	1	3	3	2	1	1	2	2	1	1	1	2	1	2	1	1	3	1	3	2	3	1	2	2	3	3	3	3	1	1	1	1	1	3	1	3	2	3	1	3	3	3	1	2	1	1	1
1213	2	51	5	2	3	2	1	1	2	2	1	1	2	1	1	2	1	1	3	1	1	2	3	1	2	2	3	3	3	3	1	1	1	1	1	3	1	3	2	3	1	3	3	3	1	2	1	1	1
1214	2		1	3	3	2	1	1	2	2	1	1	1	2	1	2	1	1	3	1	3	2	3	1	2	2	3	3	3	3	1	1	1	1	1	3	1	3	1	3	1	3	3	3	1	2	1	1	1
1215	1	55	1	2	3	2	1	1	2	2	1	1	1	2	1	2	1	1	3	1	3	2	3	1	2	2	3	3	3	3	1	1	1	1	1	3	1	3	2	3	1	3	3	3	1	2	1	1	1
1216	2	52	1	3	3	2	1	1	2	2	1	1	1	2	1	2	1	1	3	1	3	2	3	1	2	2	3	3	3	3	1	1	1	1	1	3	1	3	2	3	1	3	3	3	1	2	1	1	1
1217	2	18	3	5	3	2	1	1	2	2	1	1	1	2	1	2	1	1	3	1	3	2	3	1	2	2	3	3	3	1	1	1	1	1	1	3	1	3	2	3	1	3	3	3	1	2	1	1	1
1218	1	50	1	3	3	2	1	1	2	2	1	1	1	2	1	2	1	1	3	1	3	2	3	1	2	2	3	3	3	3	1	1	1	1	1	3	1	3	2	3	1	3	3	3	1	2	1	1	1
1219	2	51	1	3	3	2	1	1	2	2	1	1	1	2	1	2	1	1	3	1	3	2	3	1	2	2	3	3	3	3	1	1	1	1	1	3	1	3	2	3	1	3	3	3	1	2	1	1	1
1220	1	45	2	3	3	2	1	1	2	2	1	1	1	2	1	2	1	1	3	1	3	2	3	1	2	2	3	3	3	3	1	1	1	1	1	3	1	3	2	3	1	3	3	3	1	2	1	1	1
1221	1	51	1	3	3	2	1	1	2	2	1	1	1	2	1	2	1	1	3	1	3	2	3	1	2	2	3	3	3	3	1	1	1	1	1	3	1	3	2	3	1	3	3	3	1	2	1	1	1
1222	1		1	3	3	2	1	1	2	2	1	1	1	2	1	2	1	1	3	1	3	2	3	1	2	2	3	3	3	3	1	1	1	1	1	3	1	3	2	3	1	3	3	3	1	2	1	1	1
1223	2	39	1	2	3	2	1	1	2	2	1	1	1	2	1	2	1	1	3	1	3	2	3	1	2	2	3	3	3	3	1	1	1	1	1	3	1	3	2	3	1	3	3	3	1	2	1	1	1
1224	1	45	1	3	3	2	1	1	2	2	1	1	1	1	2	1					3	2	3	1	2	2	3	3	3	3	1	1	1	1	1	3	1	3	2	3	1	3	3	3	1	2	1	1	1
1225	1		1	2	3	2	1	1	2	2	1	1	1	1	2	1	1	1	3	1	3	2	3	1	2	2	3	3	3	3	1	1	1	1	1	3	1	3	2	3	1	3	3	3	1	2	1	1	1
1226	2	47	2	3	3	2	1	1	2	2	1	1	1	1	2	1	1	1	3	1	3	2	3	1	2	2	3	3	3	1	1	1	1	1	1	3	1	3	2	3	1	3	3	3	1	2	1	1	1
1227	1	51	2	3	3	2	1	1	2	2	1	1	1	1	2	1	1	1	3	1	3	2	3	1	2	2	3	3	3	3	1	1	1	1	1	3	1	3	2	3	1	3	3	3	1	2	1	1	1
1228	1	51	1	2	3	2	1	1	2	2	1	1	1	1	2	1	1	1	1	3	3	2	3	1	2	2	3	3	3	3	1	1	1	1	1	3	1	3	2	3	1	3	3	3	1	2	1	1	1
1229	2	52	2	3	3	2	1	1	2	2	1	1	1	1	2	1	1	1	1	3	3	2	3	1	2	2	3	3	3	3	1	1	1	1	1	1	1	3	2	3	1	3	3	3	1	2	1	1	1
1230	1	51	1	3	3	2	1	1	2	2	1	1	1	1	2	1	1	1	1	3	3	2	1	3	2	2	3	3	3	3	1	1	1	1	1	3	1	3	2	3	1	3	3	3	1	2	1	1	1
1231	2	51	1	3	3	2	1	1	2	2	1	1	1	1	2	1	1	1	1	3	3	2	3	1	2	2	3	3	3	3	1	1	1	1	1	1	1	3	2	3	1	3	3	3	1	2	1	1	1
1232	1	51	1	2	3	2	1	1	2	2	1	1	1	1	2	1	1	1	2	2	3	2	3	1	2	2	3	3	3	3	1	1	1	1	1	1	1	3	2	3	1	3	3	3	1	2	1	1	1
1233	1	51	1	2	3	2	1	1	2	2	1	1	1	1	2	1	1	1	3	1	3	2	3	2	2	2	3	3	3	3	1	1	1	1	1	3	1	3	2	3	1	3	3	3	1	2	1	1	1
1234	1	40	1	2	3	2	1	1	2	2	1	1	1	2	1	1	1	3	1	3	2	3	1	2	2	3	3	3	3	1	1	1	1	1	3	1	1	3	2	3	1	3	3	3	1	2	1	1	1
1235	1	37	1	4	4	2	1	1	2	2	1	1	1	1	2	1	1	1	3	1	3	2	3	1	2	2	3	3	3	3	1	1	1	1	3	1	1	3	2	3	1	3	3	3	1	2	1	1	1
1236	1	46	3	3	3	2	1	1	2	2	1	1	1	1	2	1	1	1	3	1	3	2	3	1	2	2	3	3	3	3	1	1	1	1	3	1	1	3	2	3	1	3	3	3	1	2	1	1	1
1237	1	51	1	2	3	2	1	1	2	2	1	1	1	1	2	1	1	1	3	1	3	2	3	1	2	2	3	3	3	3	1	1	1	1	3	1	1	3	2	3	1	3	3	3	1	2	1	1	1
1238	2	45	1	2	3	2	1	1	2	2	1	1	1	1	2	1	1	1	3	1	3	2	3	1	2	2	3	3	3	3	1	1	1	1	1	3	1	3	2	3	1	3	3	3	1	2	1	1	1
1239	2	55	1	3	3	2	1	1	2	2	1	1	1	2	1	2	1	1		1	3	2	3	1	2	2	3	3	3	3	1	1	1	1	1	3	1	3	2	3	1	3	3	3	1	2	1	1	1
1240	1	40	1	2	3	2	1	1	2	2	1	1	1	2	1	2	1	1	3	1	3	2	3	1	2	2	3	3	3	3	1	1	1	1	1	3	1	3	2	3	1	3	3	3	1	2	1	1	1
1241	1	51	1	2	3	2	1	1	2	2	1	1	1	2	1	2	1	1		1	3	2	3	1	2	2	3	3	3	3	1	1	1	1	1	3	1	3	2	3	1	3	3	3	1	2	1	1	1
1242	1	51	2	3	3	2	1	1	2	2	1	1	1	2	1	2	1	1	3	1	3	2	3	1	2	2	3	3	3	3	1	1	1	1	1	3	1	3	2	3	1	3	3	3	1	2	1	1	1
1243	1	47	2	3	4	2	1	1	2	2	1	1	1	2	1	2	1	1	3	1	3	2	3	1	2	2	3	3	3	3	1	1	1	1	1	1	1	3	2	3	1	3	3	3	1	2	1	1	1
1244	1	53	1	5	3	2	1	1	2	2	1	1	1	2	1	2	1	1	3	1	3	2	3	1	2	2	3	3	3	3	1	1	1	1	1	3	1	3	2	3	1		3	3	3	2	1	1	1
1245	2	61	1	2	3	3	1	1	2	2	1	1	1	2	1	2	1	1	3	1	3	2	3	1	2	2	3	3	3	3	1	1	1	1	1	3	1	3	2	3	1	3	3	3	1	2	1	1	1
1246	1	45	1	3	3	2	1	1	2	2	1	1	1	2	1	2	1	1	3	1	3	2	3	1	2	2	3	3	3	3	1	1	1	1	1	3	1	3	2	3	1	3	3	3	1	2	1	1	1
1247	2	48	2	4	4	2	1	1	2	2	1	1	1	2	1	2	1	1	3	1	3	2	3	1	2	2	3	3	3	3	1	1	1	1	1	3	1	3	2	3	1	3	3	3	1	2	1	1	1
1248	2	36	3	5	4	2	1	1	2	2	1	1	1	2	1	2	1	1	3	1	1	2	3	1	2	2	3	3	3	3	1	1	1	1	1	3	1	3	2	3	1	3	3	3	1	2	1	1	1
1249	2	49	1	2	3	2	1	1	2	2	1	1	1	2	1	2	1	1	3	1	3	2	3	1	2	2	3	3	3	3	1	1	1	1	1	3	1	3	2	3	1	3	3	3	1	2	1	1	1
1250	1	47	1	2	3	2	1	1	2	2	1	1	1	2	1	2	1	1	3	1	3	2	3	1	2	2	3	3	3	3	1	1	1	1	1	3	1	3	2	3	1	3	3	3	1	2	1	1	1
1251	1	51	1	3	3	2	1	1	2	2	1	1	1	2	1	2	1	1	3	1	3	2	3	1	2	2	3	3	3	3	1	1	1	1	1	3	1	3	2	3	1	3	3	3	1	2	1	1	1
1252	1	47	1	2	3	2	1	1	2	2	1	1	1	2	1	2	1	1	3	1	3	2	3	1	2	2	3	3	3	3	1	1	1	1	1	3	1	3	2	3	1	3	3	3	1	2	1	1	1
1253	1	30	3	3	3	2	1	1	2	2	1	1	1	2	1	2	1	1	3	1	3	2	3	1	2	2	3	3	3	3	1	1	1	1	1	3	1	3	2	3	1	3	3	3	1	2	1	1	1
1254	1	53	1	2	3	2	1	1	2	2	1	1	1	2	1	2	1	1	3	1	3	2	3	1	2	2	3	3	3	3	1	1	1	1	1	3	1	3	2	3	1	3	3	3	1	2	1	1	1
1255	1	51	1	3	3	2	1	1	2	2	1	1	1	2	1	2	1	1	3	1	3	2	3	1	2	2	3	3	3	3	1	1	1	1	1	3	1	3	2	3	1	3	3	3	1	2	1	1	1
1256	2	62	1	2	3	2	1	1	2	2	1	1	1	2	1	2	1	1	3	1	3	2	3	1	2	2	3	3	3	3	1	1	1	1	1	3	1	3	2	3	1	3	3	3	1	2	1	1	1
1257	2	47	3	3	3	2	1	1	2	2	1	1	1	2	1	2	1	1	3	1	3	2	3	1	2	2	3	3	3	3	1	1	1	1	1	1	1	3	2	3	1	3	3	3	1	2	1	1	1
1258	1	47	3	3	3	2	1	1	2	2	1	1	1	2	1	2	1	1	3	1	3	2	3	1	2	2	3	3	3	3	1	1	1	1	1	3	1	3	2	3	1	3	3	3	1	2	1	1
1259	1	67	1	2	3	2	1	1	2	2	1	1	1	2	1	2	1	1	3	1	3	2	3	1	2	2	3	3	3	3	1	1	1	1	1	3	1	3	2	3	1	3	3	3	1	2	1	1	1
1260	1	66	1	3	3	2	1	1	2	2	1	1	1	2	1	2	1	1	3	1	3	2	3	1	2	2	3	3	3	3	1	1	1	1	1	3	1	3	2	3	1	3	3	3	1	2	1	1	1
1261	2	51	1	2	3	3	1	1	2	2	1	1	1	2	1	2	1	1	3	1	3	2	3	1	2	2	3	3	3	3	1	1	1	1	1	3	1	3	2	3	1	3	3	3	1	2	1	1	1
1262	1	65	1	2	3	3	1	1	2	2	1	1	1	2	1	2	1	1	1	3	1	2	3	1	2	2	3	3	3	3	1	1	1	1	1	3	1	3	2	3	1	3	3	3	1	2	1	1	1
1263	2	62	1	1	3	3	1	1	2	2	1	1	1	2	1	2	1	1	1	3	1	2	3	1	2	2	3	3	3	3	1	1	1	1	1	3	1	3	2	3	1	3	3	3	1	2	1	1	1
1264	1	51	1	2	3	2	1	1	2	2	1	1	1	2	1	2	1	1	1	3	1	2	3	1	2	2	3	3	3	3	1	1	1	1	1	3	1	3	2	3	1	3	3	3	1	2	1	1	1
1265	2	35	3	2	3	2	1	1	2	2	1	1	1	2	1	2	1	1	1	3	1	2	3	1	2	2	3	3	3	3	1	1	1	1	1	3	1	3	2	3	1	3	3	3	1	2	1	1	1
1266	2	40	3	4	2	2	1	1	2	2	1	1	1	2	1	2	1	1	1	3	1	2	3	1	2	2	3	3	3	3	1	1	1	1	1	3	1	3	2	3	1	3	3	3	1	2	1	1	1
1267	1	39	3	2	3	2	1	1	2	2	1	1	1	2	1	2	1	1	1	3	1	2	3	1	2	2	3	3	3	3	1	1	1	1	1	3	1	3	2	3	1	3	3	3	1	2	1	1	1
1268	1	37	1	3	3	2	1	1	2	2	1	1	1	2	1	2	1	1	3	1	3	2	3	1	2	2	3	3	3	3	1	1	1	1	1	3	1	3	2	3	1	3	3	3	1	2	1	1	1
1269	2	50	3	2	3	2	1	1	2	2	1	1	1	2	1	2	1	1	3	1	3	2	3	1	2	2	3	3	3	3	1	1	1	1	1	3	1	3	2	3	1	3	3	3	1	2	1	1	1
1270	2	47	1	4	3	2	1	1	2	2	1	1	1	2	1	2	1	1	3	1	3	2	3	1	2	2	3	3	3	3	1	1	1	1	1	3	1	3	2	3	1	3	3	3	1	2	1	1	1
1271	2	51	1	2	3	2	1	1	2	2	1	1	1	2	1	2	1	1	3	1	3	2	3	1	2	2	3	3	3	3	1	1	1	1	1	3	1	3	2	3	1	3	3	3	1	2	1	1	1
1272	1	45	1	4	3	2	1	1	2	2	1	1	1	2	1	2	1	1	3	1	3	2	3	1	2	2	3	3	3	3	1	1	1	1	1	3	1	3	2	3	1	3	3	3	1	2	1	1	1
1273	1	50	1	2	3	2	1	1	2	2	1	1	1	2	1	2	1	1	3	1	3	2	3	1	2	2	3	3	3	3	1	1	1	1	1	3	1	3	2	3	1	3	3	3	1	2	1	1	1
1274	1	60	1	2	2	2	1	1	2	2	1	1	1	2	1	2	1	1	1	3	1	2	3	1	2	2	3	3	1	1	1	1	1	1	1	3	1	3	2	3	1	3	3	3	1	2	1	1	1
1275	2	55	1	1	3	3	1	1	2	2	1	1	1	2	1	2	1	1	1	3	1	2	3	1	2	2	3	3	3	3	1	1	1	1	1	3	1	3	2	3	1	3	3	3	1	2	1	1	1
1276	2	45	1	3	3	2	1	1	2	2	1	1	1	2	1	2	1	1	1	3	1	2	3	1	2	2	3	3	3	3	1	1	1	1	1	3	1	3	2	3	1	3	3	3	1	2	1	1	1
1277	1	45	1	2	3	2	1	1	2	2	1	1	1	2	1	2	1	1	3	1	3	2	3	1	2	2	3	3	3	3	1	1	1	1	1	3	1	3	2	3	1	3	3	3	1	2	1	1	1
1278	2	62	1	2	3	2	1	1	2	2	1	1	1	2	1	2	1	1	1	3	1	2	3	1	2	2	3	3	3	3	1	1	1	1	1	3	1	3	2	3	1	3	3	3	1	2	1	1	1
1279	1	29	5	4	2	2	1	1	1	1	1	1	1	2	1	1	3	1	1	1	1	3	3	3	3	3		3	3	3	3	1	1	1	2	2	1	1	1	2	1	3	1	1	1	2	1	1	1
1280	1	25	1	3	1	1	1	1	1	1	1	1	1	2	1	1	1	1	1	1	2	2	2	2	2	2	2	2	2	2	2	2	1	1	3	3	1	1	2	3	1	3	3	3	1	3	1	1	1
1281	1	50	1	3	2	2	1	1	1	1	1	1	1	1	1	1	1	1	1	1	2	2	2	3	3	3	2	2	2	2	2	2	1	1	3	3	1	1	2	3	1	3	3	3	1	3	1	1	1
1282	2	38	1	3	2	2	1	1	1	1	1	1	1	1	1	1	1	1	1	1	2	2	2	3	3	3	2	2	2	2	2	2	1	1	3	3	1	1	2	3	1	3	3	3	1	2	1	1	1
1283	2	40	1	3	2	2	1	1	1	1	1	1	1	1	1	1	1	1	1	1	2	2	2	2	2	2	2	2	2	2	2	2	1	1	3	3	1	1	2	3	3	3	3	3	1	2	1	1	1
1284	2	39	1		1	2	2	2	2	2	2	2	2	2	2	2	2	2	2	2	2	2	2	2	2	2	2	2	2	2	2	2	2	2	2	2	1	1	1	1	1	1	1	1	1		1	1	1
1285	2	35	1	2	1	2	2	2	2	2	2	2	2	2	2	2	2	2	2	2	2	2	2	2	2	2	2	2	2	2	2	2	2	2	2	2	1	1	1	1	1	1	1	1	1	1	1	1	1
1286	2	28	1	2	1	2	2	2	2	2	2	2	2	2	2	2	2	2	2	2	2	2	2	2	2	2	2	2	2	2	2	2	2	2	2	2	1	1	1	1	1	1	1	1	1	1	1	1	1
1287	2	37	1	3	1	2											2	2	2	2	2	2	2	2	2	2	2	2	2	2	2	2	2	2	2	2	1	1	1	1	1	1	1	1	1	1	1	1	1
1288	2	36	1	2	1	2	2	2	2	2	2	2	2	2	2	2	2	2	2	2	2	2	2	2	2	2	2	2	2	2	2	2	2	2	2	2	1	1	1	1	1	1	1	1	1	1	1	1	1
1289	2	29	1	4	3	2	2	2	2	2	2	2	2	2	2	2	2	2	2	2	2	2	2	2	2	2	2	2	2	2	2	2	2	2	2	2	1	1	1	1	1	1	1	1	1	1	1	1	1
1290	2	34	1	2	1	2	2	2	2	2	2	2	2	2	2	2	2	2	2	2	2	2	2	2	2	2	2	2	2	2	2	2	2	2	2	2	1	1	1	1	1	1	1	1	1	1	1	1	1
1291	2	38	1	2	1	2	2	2	2	2	2	2	2	2	2	2	2	2	2	2	2	2	2	2	2	2	2	2	2	2	2	2	2	2	2	2	1	1	1	1	1	1	1	1	1	1	1	1	1
1292	2	30		2	1	2	2	2	2	2	2	2	2	2	2	2	2	2	2	2	2	2	2	2	2	2	2	2	2	2	2	2	2	2	2	2	1	1	1	1	1	1	1	1	1	1	1	1	1
1293	2	35	1	2	1	2	2	2	2	2	2	2	2	2	2	2	2	2	2	2	2	2	2	2	2	2	2	2	2	2	2	2	2	2	2	2	1	1	1	1	1	1	1	1	1	1	1	1	1
1294	2	38	1	2	1	2	2	2	2	2	2	2	2	2	2	2	2	2	2	2	2	2	2	2	2	2	2	2	2	2	2	2	2	2	2	2	1	1	1	1	1	1	1	1	1	1	1	1	1
1295	2	34	1	3	1	2	2	2	2	2	2	2	2	2	2	2	2	2	2	2		2	2	2	2	2	2	2	2	2	2	2	2	2	2	2	1	1	1	1	1	1	1	1	1	1	1	1	1
1296	2	36	1	2	1	2	2	2	2	2	2	2	2	2	2	2	2	2	2	2	2	2	2	2	2	2	2	2	2	2	2	2	2	2	2	2	1	1	1	1	1	1	1	1	1	1	1	1	1
1297	2	28	4	4	3	2	2	2	2	2	2	2	2	2	2	2	2	2	2	2	2	2	2	2	2	2	2	2	2	2	2	2	2	2	2	2	1	1	1	1	1	1	1	1	1	1	1	1	1
1298	2	30	1	3		2	2	2	2	2	2	2	2	2	2	2	2	2	2	2	2	2	2	2	2	2	2	2	2	2	2	2	2	2	2	2	1	1	1	1	1	1	1	1	1	1	1	1	1
1299	1	35	1		1	2	2	2	2	2	2	2	2	2	2	2	2	2	2	2	2	2	2	2	2	2	2	2	2	2	2	2	2	2	2	2	1	1	1	1	1	1	1	1	1	1	1	1	1
1300	1	24	1	4	3	1	1	1	1	2	1	1	1	2	1	1	2	1	3	2	2	1	2	3	3	3	3	3	3	1	1	1	1	1	3	1	1	1	1	2	1	3	2	2	1	2	1	1	1
1301	1	50	2	4	4	2	1	1	1	1	1	1	1	2	1	1	2	1	3	2	2	3	3	3	3	3	3	3	3	3	3	1	1	1	3	3	1	1	1	2	1	3	2	2	1	2	1	1	1
1302	1	40	2	3	3	2	1	2	1	2	1	1	1	2	1	1	2	1	3	2	2	3	1	3	3	3	3	3	3	3	3	1	1	1	3	3	1	1	1	2	1	3	2	2	1	2	1	1	1
1303	2	49	7	4	4	2	1	2	1	2	1	1	1	2	1	1	2	1	3	2	3	2	1	3	3	3	3	1	3	3	3	1	1	1	3	3	2	1	1	2	1	3	2	2	1	2	1	1	1
1304	2	25	5	3	2		1	1	1	1	1	1	1	2	1	1	2	1	3	3	2	3	3	3	3	3	3	3	3	3	3	1	1	1	3	3	2	1	1	2	1	3	2	2	1	2	1	1	1
1305	2	42	1	2	1	2	1	1	1	1	1	1	2	2	1	1	2	2	2	2	2	3	3	3	3	3	2	2	3	3	3	3	1	1	1	2	1	1	1	2	1	2	2	2	1	2	1	1	1
1306	2	63	1	3	2	2	1	1	1	1	1	1	1	1	1	1	1	1	1	1	2	2	2	2	2	2	2	2	2	3	3	2	1	1	3	3	1	1	2	3	1	3	3	3	1	2	1	1	1
1307	2	60	1	3	2	2	1	1	1	1	1	1	1	1	1	1	1	1	1	1	2	2	2	3	3	3	2	2	2	2	2	2	1	1	3	3	1	1	1	3	1	3	3	3	1	2	1	1	1
1308	2	58	1	3	2	2	1	1	1	1	1	1	1	1	1	1	1	1	1	1	2	2	2	2	3	3	2	3	2	2	3	2	1	1	3	3	1	1	2	3	1	3	3	3	1	2	1	1	1
1309	2	56	1	3	2	2	1	1	1	1	1	1	1	1	1	1	1	1	1	1	2	2	2	2	2	2	2	3	1	1	3	2	1	1	3	3	1	1	2	3	1	3	3	3	1	3	1	1	1
1310	2	43	1	3	2	2	1	1	1	1	1	1	1	1	1	1	1	1	1	1	2	2	2	3	3	3	2	2	2	2	2	2	1	1	3	3	1	3	2	3	1	3	3	3	1	2	1	1	1
1311	2	29	5	4		2	1	1	1	1	1	1	1	2	1	1	2	2	3	3	3	3	3	3	3	3	3	3	3	3	3	1	1	1	3	3	1	1	1	1	2	3	1	1	1	2	1	1	1
1312	2	42	1	3	1	2	1	1	1	1	1	1	3	3	3	3	2	2	2	2	3	3	3	3	3	3	2	2	2	2	3	1	1	1	2	2	1	1	1	1	2	3	2	2	1	2	1	1	1
1313	2	51	2	4	4	2	1	1	1	2	1	1	1	2	1	1	2	1	3	3	1	3	3	3	3	3	2	2	2	2	2	2	1	1	3	3	1	1	2	1	1	3	3	3	3	2	1	1	1
1314	1	43	1	3	2	2	1	1	1	1	1	1	1	2	1	1	1	1	1	1	2	2	2	2	3	3	2	2	2	2	2	2	1	1	3	3	1	3	2	3	1	3	3	3	1	3	1	1	1
1315	2	39	1	3	2	2	1	1	1	1	1	1	1	2	1	1	1	2	2	2	2	2	2	3	3	3	2	2	2	2	2	2	1	1	2	3	1	3	2	3	1	3	3	3	1	3	1	1	1
1316	2	32	1	3	2	2	1	1	1	1	1	1	1	2	1	1	1	1	1	1	1	2	2	3	3	3	1	1	1	1	1	2	1	1	3	3	1	3	2	3	1	3	3	3	1	3	1	1	1
1317	2	38	1	3	2	2	1	1	1	1	1	1	1	2	1	1	1	1	1	1	2	2	2	3	3	3	2	2	2	2	2	2	1	1	3	3	1	3	2	3	1	3	3	3	1	1	1	1	1
1318	2	40	5	3	2		1	1	1	1	1	1	1	2	1	1	2	1	3	3	1	2	2	3	2	3	2	3	3	3	3	2	1	3	3	3	1	1	1	2	1	3	2	2	1	2	1	1	1
1319	2	45	1	2	1		1	1	2	1	1	1	2	2	1	1	2	2	3	3	2	2	2	3	3	3	2	3	3	2	3	1	1	1	3	3	1	1	1	2	1	3	2	2	1	3	1	1	1
1320	1	47	1	3	2	2	1	1	1	1	1	1	1	1	1	1	1	2	1	3	1	2	1	3	3	3	3	3	3	2	3	2	2	3	3	3	1	1	1	3	1	3	3	1	1	1	1	1	1
1321	2	28	5	4	2	2	1	1	2	1	1	1	1	2	1	1	2	2	3	3	2	2	2	3	2	3	2	3	3	3	3	1	1	1	3	3	1	1	1	2	1	3	2	2	1	2	1	1	1
1322	2	29	1	2	1		1	1	2	1	1	1	1	1	1	1	2	2	3	2	2	2	2	3	2	3	2	3	3	3	3	2	1	1	3	3	1	1	1		2	3	2	2	1	2	1	1	1
1323	1	37	5	4	2	2	1	1	1	1	1	1	1	2	1	1	2	2	2	2	2	2	2	3	2	3	2	3	3	3	3	1	1	1	3	3	1	1	1	2	1	3	2	2	1	2	1	1	1
1324	2	30	1	3	1	2	1	1	2	1	1	1	1	2	1	1	2	2	2	2	3	3	3	3	3	3	2	2	3	3	3	3	1	1	3	3	1	1	1	2	1	3	2	2	2	2	1	1	1
1325	2	41	7	3	1	2	1	1	2	1	1	1	1	2	1	1	2	2	2	2	2	3	3	3	2	3	3	3	3	2	3	1	1	1	3	3	1	3	1	2	1	3	2	2	1	2	1	1	1
1326	2	36	7	3	1		1	1	2	1	1	1	1	2	1	1	2	2	2	2	2	2	2	3	2	3	3	3	3	3	3	1	1	1	3	3	1	1	1	2	1	3	2	2	1	2	1	1	1
1327	2	31	1	2	1	2	2	2	2	2	2	2	2	2	2	2	2	2	2	2	2	2	2	2	2	2	2	2	2	2	2	2	2	2	2	2	1	1	1	1	1	1	1	1	1	1	1	1	1
1328	2	30	1	2	1	2	2	2	2	2	2	2	2	2	2	2	2	2	2	2	2	2	2	2	2	2	2	2	2	2	2	2	2	2	2	2	1	1	1	1	1	1	1	1	1	1	1	1	1
1329	2	37	1	3		2	2	2	2	2	2	2	2	2	2	2	2	2	2	2	2	2	2	2	2	2	2	2	2	2	2	2	2	2	2	2	1	1	1	1	1	1	1	1	1	1	1	1	1
1330	2	36	1	2	1	2	2	2	2	2	2	2	2	2	2	2		2	2	2	2	2	2	2	2	2	2		2	2	2	2	2	2	2	2	1	1	1	1	1	1	1	1	1	1	1	1	1
1331	2	30	1	2	1	2	2	2	2	2	2	2	2	2	2	2	2	2	2	2	2	2	2	2	2	2	2	2	2	2	2	2	2	2	2	2	1	1	1	1	1	1	1	1	1	1	1	1	1
1332	2	41	1	2	1	2	2	2	2	2	2	2	2	2	2	2	2	2	2	2	2	2	2	2	2	2	2	2	2	2	2	2	2	2	2	2	1	1	1	1	1	1	1	1	1	1	1	1	1
1333	2	39	1	2	1	2	2	2	2	2	2	2	2	2	2	2	2	2	2	2	2	2	2	2	2	2	2	2	2	2	2	2		2	2	2	1	1	1	1	1	1	1	1	1	1	1	1	1
1334	2	28	1	3	1	2	1	1	1	1	1	1	1	1	1	1	1	1	1	1	2	2	2	2	2	3	2	2	2	2	2	2	1	1	2	3	1	1	2	3	1	3	3	3	1	2	1	1	1
1335	2	44	1	2		2	1	1	2	1	1	1	1	2	1	1	2	2	2	2	2	3	3	3	2	3	2	2	3	2	3	1	1	1	3	3	1	1	1	2	1	3	2	2	1	2	1	1	1
1336	2	40	1	3	4	2	1	1	1	1	1	1	1	2	1	2	1	1	3	3	3	2	1	3	3	3	3	3	3	3	2	1	1	1	1	3	1	1	2	2	1	3	2	2	1	2	1	1	1
1337	1	60	1	3	2	2	1	1	1	1	1	1	1	1	1	1	1	2	1	1	1	2	2	3	3	3	3	3	3	2	2	2	2	1	3	3	1	3	3	3	1	3	3	3	1	1	1	1	1
1338	1	55	1	3	2	2	1	1	1	1	1	1	1	1	1	1	2	2	3	3	3	2	2	3	3	3	2	3	3	2	3	2	1	1	3	3	1	3	2	3	1	3	3	1	1	1	1	1	1
1339	1	60	1	3	2	2	1	1	1	1	1	1	1	1	1	1	2	2	3	2	2	2	1	1	3	3	3	3	3	3	3	2	1	1	3	3	1	3	2	3	1	3	3	2	1	1	1	1	1
1340	1	32	1	3	1	2	2	2	2	2	2	2	2	2	2	2	2	2	2	2	2	2	2	2	2	2	2	2	2	2	2	2	2	2	2	2	1	1	1	1	1	1	1	1	1	1	1	1	1
1341	1	43	1	3	2	2	1	1	1	1	1	1	1	1	1	1	2	1	2	3	2	2	1	3	3	3	2	3	3	2	3	2	1	1	3	3	1	3	2	3	1	3	3	3	3	3	1	1	1
1342	1	38	4	6	2	2	1	1	1	1	1	1	1	1	1	1	2	1	1	2	1	2	1	3	3	3	1	3	3	2	2	2	1	1	3	3	1	3	2	3	1	3	3	3	1	1	1	1	1
1343	1	38	5	4	2	2	1	1	1	1	1	1	1	1	1	1	1	1	2	2	2	2	1	3	3	3	2	3	3	2	2	2	1	1	3	3	1	3	2	3	1	3	3	3	1	1	1	1	1
1344	2	48	1	3	2	2	1	1	1	1	1	1	1	1	1	1	1	1	2	2	2	2	1	3	3	3	2	3	3	2	3	2	1	1	3	3	1	3	2	3	1	3	3	3	1	1	1	1	1
1345	2		1	4	2	2	1	1	1	1	1	1	1	1	1	1	1	1	2	3	2	2	3	3	3	3	2	3	3	2	3	2	1	1	3	3	1	1	2	3	1	3	3	3	1	1	1	1	1
1346	2	57	1	3	2	2	1	1	1	1	1	1	1	1	1	1	1	1	1	1	1	2	2	3	3	3	2	2	3	3	3	2	1	1	3	3	1	1	1	1	1	3	3	3	3	3	1	1	1
1347	2	57	1	3	2	2	1	1	1	1	1	1	1	1	1	1	1	1	1	1	2	1	1	3	3	3	2	2	3	3	3	1	1	1	3	3	1	3	2	3	1	3	3	3	3	3	1	1	1
1348	2	70	1	3	2	2	1	1	1	1	1	1	1	1	1	1	1	1	1	1	1	2	2	3	3	3	2	3	3	2	3	2	1	1	3	3	1	3	2	3	1	3	3	3	3	1	1	1	1
1349	2	55	1	3	2	2	1	1	1	1	1	1	1	1	1	1	1	1	1	1	2	2	3	3	3	3	2	3	3	2	2	1	1	3	3	3	1	1	2	3	1	3	3	3	3	3	1	1	1
1350	1		1	2	3	2	2	2	2	2	2	2	2	2		2	2	2	2	2	2	2	2	2	2	2	2	2	2	2	2	2	2	2	2	2	1	1	1	1	1	1	1	1	1	1	1	1	1
1351	2		1	2	1	2	2	2	2	2	2	2	2	2	2	2	2	2	2	2	2	2	2	2	2		2	2	2	2	2	2	2	2	2	2	1	1	1	1	1	1	1	1	1	1	1	1	1
1352	1	29	1	2	1		2	2	2	2	2	2	2	2	2	2	3	3	3	3	3	3	3	3	3	3	3	3	3	3		2	2	2	2	2	1	1	1	1	1	1	1	1	1	1	1	1	1
1353	1	30	1	3	1		2	2	2	2	2	2	2	2	2	2	3	3	3	3	3	3	3	3	3	3	3	3	3	3	3	3	3	3	3	3	1	1	1	1	1	1	1	1	1	1	1	1	1
1354	1	37	1	3	1	2	2	2	2	2	2	2	2	2	2	2	3	3	3	3	3	3	3	3	3	3	3	3	3	3	3	3	3	3	3	3	1	1	1	1	1	1	1	1	1	1	1	1	1
1355	1	29	1	3	1	2	2	2	2	2	2	2	2	2	2	2	2	2	2	2	2	2	2	2	2	2	2	2	2	2	2	2	2	2	2	2	1	1	1	1	1	1	1	1	1	1	1	1	1
1356	1	27	1	3	1	2	1	1	2	2	2	2	2	2	2	2	3	3	3	3	2	2	2	2	2	2	2	2	2	2	2	2	2	2	2	2	1	1	1	1	1	1	2	2	1	2	2	2	1
1357	2	32	7	3	4	2	1	2	1	2	1	1	1	1	1	1	1	1	2	2	2	2	2	2	2	2	3	3	2	2	2	1	1	1	2	3	1	1	1	1	1	3	3	1	1	2	1	1	1
1358	1	42	5	3	3	1	1	2	1	2	1	1	1	1	1	1	1	1	2	2	2	2	3	2	2	2	3	3	2	2	1	1	1	1	2	3	1	1	1	1	1	3	3	1	1	2	1	1	1
1359	2	48	1	3	4	2	1	1	1	2	1	1	1	1	1	1	2	2	2	2	2	2	2	2	2	2	3	2	2	2	1	1	1	1	1	3	1	1	1	2	1	3	3	2	1	2	1	1	1
1360	2	30	1	3	3	2	1	1	1	1	1	1	1	1	1	1	1	2	2	2	1	1	1	2	2	2	3	3	2	2	2	1	1	1	2	3	1	3	1	1	1	3	3	1	1	2	1	1	1
1361	2	27	5	4	4	2	1	1	1	2	1	1	1	2	1	2	1	2	1	1	1	2	2	2	2	2	3	2	2	2	2	1	1	2	2	3	1	1	1	1	1	3	3	1	1	2	1	1	1
1362	1	21	6	5	4	1	1	1	1	2	1	1	1	1	1	1	1	2	2	2	1	2	2	2	2	2	3	3	2	2	2	1	1	2	2	3	1	1	1	1	1	3	3	1	1	2	1	1	1
1363	2	18	7	4	3	2	1	2	1	2	1	2	1	1	1	1	1	2	1	2	1	2	2	2	2	2	3	3	2	2	2	1	1	1	1	3	1	1	1	1	1	3	3	1	1	2	1	1	1
1364	1	47	1	3	3	2	1	2	1	2	1	1	1	2	1	2	1	2	2	2	2	1	3	3	2	2	3	3	3	2	2	1	1	2	2	3	1	3	1	1	1	3	3	1	1	2	1	1	1
1365	2	56	1	2	2	3	1	1	1	2	2	1	2	1	1	1	2	2	2	2	1	2	2	2	2	2	3	3	2	2	2	1	1	1	2	3	1	2	1	1	1	3	3	1	1	2	1	1	1
1366	2	50	1	2	3	2	2	2	1	1	1	1	1	1	1	1	1	2	2	2	2	2	2	2	2	2	3	3	2	2	2	1	1	1	2	3	1	3	2	2	1	3	3	1	1	2	1	1	1
1367	1	40	5	4	4	2	1	1	2	2	1	1	1	1	1	1	1	1	2	2	2	2	3	3	3	2	3	3	3	2	2	1	1	1	3	3	1	3	1	1	1	3	3	1	1	2	1	1	1
1368	2	35	1	3	3	2	1	1	1	2	2	2	1	1	1	2	1	1	2	2	2	2	2	2	2	2	3	3	2	2	2	1	1	1	3	3	1	3	1	2	1	3	3	1	1	2	1	1	1
1369	1	22	7	4	4	1	1	2	1	1	2	1	1	2	1	1	1	1	2	2	1	2	2	3	3	2	3	3	2	2	2	1	1	1	3	3	1	3	1	2	1	3	3	1	1	2	1	1	1
1370	2	32	1	2	1	2	1	1	1	1	1	1	1	2	1	1	2	2	3	3	2	2	3	3	3	3	2	2	3	3	3	1	1	1	2	2	1	1	1	1	1	1	1	1	1	2	1	1	1
1371	2	29	1	4	1	2	1	1	1	1	1	1	1	2	1	1	2	2	2	2	3	3	3	3	3	3	3	3	3	2	2	2	1	1	3	3	1	1	1	2	1	3	1	1	1	2	1	1	1
1372	2	56	1	2	1	2	1	1	2	1	1	2	2	2	2	2	2	2	2	2	3	2	2	3	3	3	3	3	3	2	3	1	1	1	3	2	1	1	1	1	1	3	2	2	2	1	2	2	2
1373	1	42	5	3	2	2	1	1	2	1	1	1	2	2	1	1	2	2	2	3	3	2	2	3	3	3	2	2	3	2	2	1	1	1	3	3	1	1	1	1	1	3	2	2	1	2	1	1	1
1374	2	36	1	2	1	2	1	1	1	1	2	1	2	2	1	1	2	2	3	3	3	2	2	3	3	3	2	3	3	2	3	2	1	1	3	3	1	1	1	2	2	3	2	2	1	2	1	1	1
1375	1	50	1	2	1	2	1	1	2	1	2	2	1	2	1	2	2	1	2	3	1	2	3	3	3	3	3	3	3	2	3	1	1	1	1	3	1	1	2	2	1	3	2	2	1	2	1	1	1
1376	2	27	3	3	2	2	1	1	2	1	2	1	1	2	1	1	2	1	3	3	2	3	2	3	3	3	2	3	3	2	3	1	2	3	3	3	1	3	1	2	1	1	2	2	1	1	1	1	1
1377	2	32	5	3	2	2	1	1	1	1	2	1	2	2	1	1	2	2	3	3	2	2	2	3	3	3	3	2	3	2	2	2	1	1	1	3	1	1	1	2	1	3	2	2	2	2	1	1	1
1378	1	42	1	3	2	2	1	1	2	1	2	1	1	2	1	1	2	2	2	2	1	1	1	3	3	3	2	2	3	3	3	1	2	1	3	2	1	1	1	2	1	3	1	1	1	1	1	1	1
1379	2	37	7	2	1	2	1	1	1	1	1	1	2	2	1	1	2	2	2	3	2	2	2	3	3	3	2	2	2	2	2	1	3	3	3	3	1	1	1	1	1	3	1	1	1	1	2	2	1
1380	2	26	1	2	1	2	1	1	1	1	1	1	2	2	1	1	2	2	2	2	2	2	2	2	3	3	3	3	2	2	2	2	1	1	3	3	1	1	1	1	2	3	2	2	1	1	1	1	1
1381	2	29	1	2	1		1	1	1	1	1	1	2	2	1	1	1	1	2	2	1	1	1	3	3	3	3	3	3	3	3	1	1	1	3	3	1	1	1	1	1	1	1	1	1	1	1	1	1
1382	1	35	5	4	2	2	1	1	1	1	1	1	2	2	2	2	1	1	1	1	1	2	2	3	3	3	1	1	1	2	2	3	3	3	3	3	1	1	1	1	1	3	1	1	1	2	1	1	1
1383	2	22	7	3	1	2	1	1	1	1	1	1	1	2	1	1	1	1	1	2	2	2	2	2	3	3	3	3	3	3	3	2	2	2	2	2	1	1	1	1	1	3	1	1	1	2	1	1	1
1384	1	49	1	2	1	2	1	1	1	1	1	1	2	2	2	2	1	1	1	1	1	1	2	2	2	3	3	3	3	3	2	2	2	2	2	2	1	1	1	1	1	1	2	2	2	1	1	1	1
1385	1	31	1	2	1	2	2	2	2	2	2	2	2	2	2	2	2	2	2	2	2	2	2	2	2	2	2	2	2	2	2	2	2	2	2	2	1	1	1	1	1	1	1	1	1	1	1	1	1
1386	1	34	1	2			2	2	2	2	2	2	2	2	2	2	2	2	2	2	2	2	2	2	2	2	2	2	2	2	2	2	2	2	2	2	1	1	1	1	1	1	1	1	1	1	1	1	1
1387	1	26	1	2	1	2	2	2	2	2	2	2	2	2	2	2	2	2	2	2	2	2	2	2	2	2	2	2	2	2	2	2	2	2	2	2	1	1	1	1	1	1	1	1	1	1	1	1	1
1388	1	30	1	2	1	2	2	2	2	2	2	2	2	2	2	2	2	2	2	2	2	2	2	2	2	2	2	2	2	2	2	2	2	2	2	2	1	1	1	1	1	1	1	1	1	1	1	1	1
1389	1	32	1	2		2	2	2	2	2	2	2	2	2	2	2	2	2	2	2	2	2	2	2	2	2	2	2	2	2	2	2	2	2	2	2	1	1	1	1	1	1	1	1	1	1	1	1	1
1390	1	35	1	2		2	2	2	2	2	2	2	2	2	2	2	2	2	2	2	2	2	2	2	2	2	2	2	2	2	2	2	2	2	2	2	1	1	1	1	1	1	1	1	1	1	1	1	1
1391	1	29	4	4		2	2	2	2	2	2	2	2	2	2		2	2	2	2	2	2	2	2	2	2	2	2	2	2	2	2	2	2	2	2	1	1	1	1	1	1	1	1	1	1	1	1	1
1392	1	34	1	3	1		2	2	2	2	2	2	2	2	2	2	2	2	2	2	2	2	2	2	2	2	2	2	2	2	2	2	2	2	2	2	1	1	1	1	1	1	1	1	1	1	1	1	1
1393	1	30	5	3	3	2	2	2	2	2	2	2	2	2	2	2	2	2	2	2	2	2	2	2	2	2	2	2	2	2	2	2	2	2	2	2	1	1	1	1	1	1	1	1	1	1	1	1	1
1394	2	45	1	3	2	2	1	1	1	1	1	1	1	1	1	1	2	2	2	2	2	2	1	3	3	3	2	3	3	2	2	2	1	1	3	3	1	3	2	3	1	3	3	3	1	1	1	1	1
1395	1	60	1	3	2	2	1	1	1	1	1	1	1	1	1	1	1	2	2	2	2	2	1	3	3	3	3	3	3	2	2	2	1	3	3	3	1	3	2	3	1	3	3	3	3	3	1	1	1
1396	1	40	4	6	3	2	1	1	2	1	1	1	1	2	1	1	1	2	2	2	2	2	2	1	1	1	1	1	1	1	2	2	3	2	2	1	1	3	2	3	1	3	3	1	1	2	1	1	1
1397	1	56	1	3	2	2	2	1	2	1	1	1	1	2	1	1	1	2	3	3	2	2	2	3	3	3	3	3	3	2	3	2	2	1	3	3	1	3	2	3	1	3	3	1	1	1	1	1	1
1398	2	46	1	3	2	2	1	1	1	1	1	1	1	2	1	1	1	3	2	1	2	2	2	3	3	3	3	3	3	2	3	2	1	3	3	3	1	3	2	1	1	3	3	1	1	1	1	1	1
1399	1	25	1	2	1	2	2	2	2	2	2	2	2	2	2	2	3	3	3	3	3	2	2	2	2	2	2	2	2	2	2	2	2	2	2	2	1	1	1	1	1	1	1	1	1	1	1	1	1
1400	2	26	5	4	4	2	1	1	2	2	2	1	1	2	1	2	1	2	3	3	2	1	3	3	3	3	3	3	3	1	2	1	1	1	1	3	1	1	1	2	1	3	3	1	1	2	1	1	1
1401	1	34	1	3	1	2	2	2	2	2	2	2	2	2	2	2	2	2	2	2	2	2	2	2	2	2	2	2	2	2	2	2	2	2	2	2	1	1	1	1	1	1	1	1	1	1	1	1	1
1402	1	42	1	2	1	2	2	2	2	2	2	2	2	2	2	2	2	2	2	2	2	2	2	2	2	2	2	2	2	2	2	2	2	2	2	2	1	1	1	1	1	1	1	1	1	1	1	1	1
1403	1	36	1	3		2	2	2	2	2	2	2	2	2	2	2	2	2	2	2	2	2	2	2	2	2	2	2	2	2	2	2	2	2	2	2	1	1	1	1	1	1	1	1	1	1	1	1	1
1404	1	33	1	2	1	2	2	2	2	2	2	2	2	2	2	2	2	2	2	2	2	2	2	2	2	2	2	2	2	2	2	2	2	2	2	2	1	1	1	1	1	1	1	1	1	1	1	1	1
1405	1	29	1	2	1	2	2	2	2	2	2	2	2	2	2	2	1	1	1	1	2	2	2	2	2	2	2	2	2	2	2	2	2	2	2	2	1	1	1	1	1	1	1	1	1	1	1	1	1
1406	1	31	1	2	1	2	2	2	2	2	2	2	2	2	2	2	1	1	1	1	2	2	2	2	2	2	2	2	2	2	2	2	2	2	2	2	1	1	1	1	1	1	1	1	1	1	1	1	1
1407	1	34	1	2	1	2	2	2	2	2	2	2	2	2	2	2	2	2	2	2	2	2	2	2	2	2	2	2	2	2	2	2	2	2	2	2	1	1	1	1	1	1	1	1	1	1	1	1	1
1408	1	36	1	2	1	2	2	2	2	2	2	2	2	2	2	2	2	2	2	2	2	2	2	2	2	2	2	2	2	2	2	2	2	2	2	2	1	1	1	1	1	1	1	1	1	1	1	1	1
1409	1	39	1	2	1	2	2	2	2	2	2	2	2	2	2	2	2	2	2	2	2	2	2	2	2	2	2	2	2	2	2	2	2	2	2	2	1	1	1	1	1	1	1	1	1	1	1	1	1
1410	1	38	1	2	1	2	2	2	2	2	2	2	2	2	2	2	1	1	1	1	2	2	2	2	2	2	2	2	2	2	2	2	2	2	2	2	1	1	1	1	1	1	1	1	1	1	1	1	1
1411	1	40	1	2	1	2	2	2	2	2	2	2	2	2	2	2	2	2	2	2	2	2	2	2	2	2	2	2	2	2	2	2	2	2	2	2	1	1	1	1	1	1	1	1	1	1	1	1	1
1412	1	32	1	2	1	2	2	2	2	2	2	2	2	2	2	2	2	2	2	2	2	2	2	2	2	2	2	2	2	2	2	2	2	2	2	2	1	1	1	1	1	1	1	1	1	1	1	1	1
1413	1	31	1	2	1	2	2	2	2	2	2	2	2	2	2	2	2	2	2	2	2	2	2	2	2	2	2	2	2	2	2	2	2	2	2	2	1	1	1	1	1	1	1	1	1	1	1	1	1
1414	1	38	1	2	1	2	2	2	2	2	2	2	2	2	2	2	2	2	2	2	2	2	2	2	2	2	2	2	2	2	2	2	2	2	2	2	1	1	1	1	1	1	1	1	1	1	1	1	1
1415	1	29	1	2	1	2	2	2	2	2	2	2	2	2	2	2	2	2	2	2	2	2	2	2	2	2	2	2	2	2	2	2	2	2	2	2	1	1	1	1	1	1	1	1	1	1	1	1	1
1416	1	36	1	2	1	2	2	2	2	2	2	2	2	2	2	2	2	2	2	2	2	2	2	2	2	2	2	2	2	2	2	2	2	2	2	2	1	1	1	1	1	1	1	1	1	1	1	1	1
1417	1	31	1	2	1	2	2	2	2	2	2	2	2	2	2	2	2	2	2	2	2	2	2	2	2	2	2	2	2	2	2	2	2	2	2	2	1	1	1	1	1	1	1	1	1	1	1	1	1
1418	1	41	1	2	1	2	2	2	2	2	2	2	2	2	2	2	2	2	2	2	2	2	2	2	2	2	2	2	2	2	2	2	2	2	2	2	1	1	1	1	1	1	1	1	1	1	1	1	1
1419	1	35	1	2	1	2	2	2	2	2	2	2	2	2	2	2	2	2	2	2	2	2	2	2	2	2	2	2	2	2	2	2	2	2	2	2	1	1	1	1	1	1	1	1	1	1	1	1	1
1420	1	37	1	3	1	2	2	2	2	2	2	2	2	2	2	2	2	2	2	2	2	2	2	2	2	2	2	2	2	2	2	2	2	2	2	2	1	1	1	1	1	1	1	1	1	1	1	1	1
1421	1	39	1	3	1	2	2	2	2	2	2	2	2	2	2	2	2	2	2	2	2	2	2	2	2	2	2	2	2	2	2	2	2	2	2	2	1	1	1	1	1	1	1	1	1	1	1	1	1
1422	1	34	1	2	1	2	2	2	2	2	2	2	2	2	2	2	1	1	1	1	2	2	2	2	2	2	2	2	2	2	2	2	2	2	2	2	1	1	1	1	1	1	1	1	1	1	1	1	1
1423	1	38	1	2	1	2	2	2	2	2	2	2	2	2	2	2	2	2	2	2	2	2	2	2	2	2	2	2	2	2	2	2	2	2	2	2	1	1	1	1	1	1	1	1	1	1	1	1	1
1424	1	36	1	2	1	2											2	2	2	2	2	2	2	2	2	2	2	2	2	2	2	2	2	2	2	2	1	1	1	1	1	1	1	1	1	1	1	1	1
1425	1	30	1	2	1	2	2	2	2	2	2	2	2	2	2	2	2	2	2	2	2	2	2	2	2	2	2	2	2	2	2	2	2	2	2	2	1	1	1	1	1	1	1	1	1	1	1	1	1
1426	1	37		2	1	22	2	2	2	2	2	2	2	2	2	2	2	2	2	2	2	2	2	2	2	2	2	2	2	2	2	2	2	2	2	2	1	1	1	1	1	1	1	1	1	1	1	1	1
1427	1	34	1	3	1	2	2	2	2	2	2	2	2	2	2	2	2	2	2	2	2	2	2	2	2	2	2	2	2	2	2	2	2	2	2	2	1	1	1	1	1	1	1	1	1	1	1	1	1
1428	1	30	1	2	1	2	2	2	2	2	2	2	2	2	2	2	1	1	1	1	1	2	2	2	2	2	2	2	2	2	2	2	2	2	2	2	1	1	1	1	1	1	1	1	1	1	1	1	1
1429	1	34	1	3	1	2	2	2	2	2	2	2	2	2	2	2	2	2	2	2	2	2	2	2	2	2	2	2	2	2	2	2	2	2	2	2	1	1	1	1	1	1	1	1	1	1	1	1	1
1430	1	36	1	2	1	2	2	2	2	2	2	2	2	2	2	2	2	2	2	2	2	2	2	2	2	2	2	2	2	2	2	2	2	2	2	2	2	2	2	2	2	2	2	2	2	2	1	1	1
1431	1	29	1	2	1	2	2	2	2	2	2	2	2	2	2	2	2	2	2	2	2	2	2	2	2	2	2	2	2	2	2	2	2	2	2	2	1	1	1	1	1	1	1	1	1	1	1	1	1
1432	1	36	1	2	1	2	2	2	2	2	2	2	2	2	2	2	2	2	2	2	2	2	2	2	2	2	2	2	2	2	2	2	2	2	2	2	1	1	1	1	1	1	1	1	1	1	1	1	1
1433	1	34	1	3	1	2	2	2	2	2	2	2	2	2	2	2	2	2	2	2	2	2	2	2	2	2	2	2	2	2	2	2	2	2	2	2	1	1	1	1	1	1	1	1	1	1	1	1	1
1434	1	31	1	2	1	2	2	2	2	2	2	2	2	2	2	2	2	2	2	2	2	2	2	2	2	2	2	2	2	2	2	2	2	2	2	2	1	1	1	1	1	1	1	1	1	1	1	1	1
1435	1	36	1	2	1	2	2	2	2	2	2	2	2	2	2	2	2	2	2	2	2	2	2	2	2	2	2	2	2	2	2	2	2	2	2	2	1	1	1	1	1	1	1	1	1	1	1	1	1
1436	1	36	1	2	1	2	2	2	2	2	2	2	2	2	2	2	2	2	2	2	2	2	2	2	2	2	2	2	2	2	2	2	2	2	2	2	1	1	1	1	1	1	1	1	1	1	1	1	1
1437	1	26	1	2		2	2	2	2	2	2	2	2	2	2	2	2	2	2	2	2	2	2	2	2	2	2	2	2	2	2	2	2	2	2	2	1	1	1	1	1	1	1	1	1	1	1	1	1
1438	2	44	1	2	1	2	1	1	1	1	1	1	2	2	2	2	2	2	2	2	3	3	3	3	3	3	2	2	3	3	3	3	3	1	1	3	1	1	2	3	1	3	3	3	1	3	1	1	1
1439	1	47	1	3	2	2	1	1	1	1	1	1	1	1	1	1	1	1	1	1	2	2	2	2	2	2	2	2	2	2	3	2	1	1	2	3	1	1	1	3	1	3	3	3	1	3	1	1	1
1440	2	47	1	3	2	2	1	1	1	1	1	1	1	1	1	1	1	1	1	1	2	2	2	2	2	2	2	2	2	2	3	2	1	1	3	3	1	1	1	1	1	3	3	3	1	2	1	1	1
1441	1	35	1	3	1	2	2	2	2	2	2	2	2	2	2	2	2	2	2	2	2	2	2	2	2	2	2	2	2	2	2	2	2	2	2	2	1	1	1	1	1	1	1	1	1	1	1	1	1
1442	1	30	1	2	1	2	2	2	2	2	2	2	2	2	2	2	2	2	2	2	2	2	2	2	2	22	2	2	2	2	2	2	2	2	2	2	1	1	1	1	1	1	1	1	1	1	1	1	1
1443	1	43	1	3	1	2	1	1	1	1	1	1	1	1	1	1	1	1	1	1	3	1	2	3	3	3	2	3	3	3	3	2	1	1	3	3	1	3	2	1	1	3	3	3	3	3	1	1	1
1444	1	19	1	3		1	1	1	1	1	1	1	1	1	1	1	1	1	1	3	3	2	2	3	3	3	2	2	3	2	3	2	1	1	1	3	1	3	2	3	1	3	3	3	1	1	1	1	1
1445	1	45	1	3	2	2	2	2	2	2	2	2	2	2	2	2	1	1	2	2	2	1	2	3	3	3	2	2	3	3	3	2	1	1	3	3	1	3	2	3	1	3	3	3	1	2	1	1	1
1446	2	34	1	4	2	2	1	1	1	1	1	1	1	1	1	1	1	1	1	1	1	2	2	3	3	3	2	3	3	3	3	1	1	1	1	3	1	1	2	3	1	3	3	3	3	1	1	1	1
1447	2	40	1	2	1	2	2	2	2	1	1	1	1	1	1	1	1	1	1	1	1	2	2	3	3	3	2	2	3	2	2	2	1	1	3	3
1448	2	61	1	3	1	2	1	2	2	1	1	1	1	1	1	1	1	1	1	1	2	2	2	3	3	3	2	3	3	2	2	2	1	1	3	3	1	3	2	3	1	3	3	3	1	1	1	1	1
1449	2	39	1	3	1	2	1	1	1	1	1	1	1	1	1	1	1	1	1	1	2	2	2	3	3	3	2	2	3	2	3	2	1	1	3	3	1	3	2	3	1	3	3	3	3	1	1	1	1
1450	2	36	1	3	2	2	1	1	1	1	1	1	1	1	1	1	1	1	1	1	2	2	2	3	3	3	2	3	3	2	3	2	1	1	2	3	1	2	2	3	1	3	3	3	3	2	1	1	1
1451	2	25	3	5	2	1	1	1	1	1	1	1	1	1	1	1	1	1	1	1	2	2	2	2	2	2	2	2	2	3	3	2	1	1	3	3	1	3	2	3	1	3	3	3	1	3	1	1	1
1452	2	32	1	3	2	2	2	2	2	1	1	1	1	1	1	1	1	1	1	1	2	2	2	3	3	3	2	2	2	2	2	2	1	1	3	3	1	1	2	3	1	3	3	3	1	3	1	1	1
1453	1	60	1	2	1	2	1	2	2	1	1	1	1	1	1	1	1	1	1	1	2	2	2	2	2	2	2	2	2	2	3	2	1	1	3	3	1	1	2	3	1	3	3	1	1	2	1	1	1
1454	1	69	1	2	2	2	1	1	1	1	1	1	1	1	1	1	1	1	1	2	2	2	2	3	3	3	2	2	2	2	3	2	2	1	2	2	1	1	2	3	1	3	3	3	1	3	1	1	1
1455	1	47	1	3	2	2	1	1	1	1	1	1	1	1	1	1	1	1	1	1	3	2	2	2	2	2	2	2	2	3	3	2	1	1	3	3	1	1	2	3	1	3	3	3	1	2	1	1	1
1456	2	46	1	3	1	2	1	1	1	1	1	1	2	2	1	1	1	1	1	1	2	2	2	3	3	3	2	2	2	2	3	2	1	1	2	2	1	1	1	3	1	3	3	3	1	1	1	1	1
1457	2	41	1	4	2	2	1	1	1	1	1	2	2	1	1	1	1	1	1	1	2	2	2	3	3	3	2	2	2	2	2	2	1	1	3	3	1	3	2	3	1	3	3	3	1	3	1	1	1
1458	1	45	1	3	2	2	1	1	1	1	1	1	1	1	1	1	1	1	2	2	3	2	2	2	2	3	2	2	2	2	2	2	1	1	2	3	1	1	1	3	1	3	3	3	1	2	1	1	1
1459	2	28	1	3	2	2	1	1	1	1	1	2	2	2	1	1	1	1	1	1	2	2	2	2	3	3	2	2	2	3	2	2	1	1	2	2	1	1	2	3	1	3	3	3	1	3	1	1	1
1460	2	47	1	3	2	2	1	1	1	1	1	1	1	1	1	1	1	1	1	1	2	2	2	2	3	3	2	2	2	3	3	2	1	1	3	3	1	1	1	3	1	3	3	3	1	3	1	1	1
1461	2	38	1	3	2	2	1	1	1	1	1	1	1	1	1	1	1	1	1	2	2	2	2	2	2	2	2	2	3	3	3	2	1	1	3	3	1	1	2	3	1	3	3	3	1	3	1	1	1
1462	1	47	1	3	2	2	1	1	1	1	1	1	1	1	1	1	1	1	1	1	3	2	2	2	2	2	2	2	2	2	2	2	1	1	3	3	1	1	1	2	2	3	3	3	1	2	1	1	1
1463	1	43	1	3	2	2	1	1	1	1	1	1	1	1	1	1	1	1	2	2	3	2	2	3	3	3	2	2	2	2	3	2	1	1	2	2	1	1	1	3	1	3	3	3	1	2	1	1	1
1464	1	47	1	3	2	2	1	1	1	1	1	2	1	1	1	1	1	1	1	2	2	2	2	2	3	3	2	2	3	2	3	2	1	1	3	3	1	1	2	3	1	3	3	3	3	3	1	1	1
1465	2	43	1	4	2	2	1	1	1	1	1	1	1	1	1	1	1	1	2	2	2	2	2	3	3	3	2	2	2	3	3	2	1	1	2	3	1	1	1	3	1	3	3	3	1	3	1	1	1
1466	2	38	1	2	1	2	1	1	1	1	1	1	1	1	1	1	1	1	1	2	3	2	2	2	2	2	2	2	2	3	3	3	1	1	3	3	1	1	2	3	1	3	3	3	3	3	1	1	1
1467	1	19	1	2	1	1	1	1	1	1	1	1	1	1	1	1	1	1	1	1	2	2	2	3	3	3	2	2	2	2	2	2	1	1	3	3	1	1	2	3	1	3	3	3	1	1	1	1	1
1468	1	39	1	3	2	2	1	1	1	1	1	1	1	2	1	1	1	1	1	2	2	2	2	3	3	3	2	2	3	2	3	2	1	1	3	3	1	1	1	1	1	1	1	1	1	1	1	1	1
1469	1	36	1	2	1	2	2	2	2	2	2	2	2	2	2	2	2	2	2	2	2	2	2	2	2	2	2	2	2	2	2	2	2	2	2	2	1	1	1	1	1	1	1	1	1	1	1	1	1
1470	2	35	1	3	3	2	1	1	1	2	1	1	1	1	1	1	1	1	2	2	2	2	2	3	3	3	3	3	3	2	2	1	1	1	3	3	1	1	1	2	1	3	3	1	1	2	1	1	2
1471	2	35	5	4	4	2	1	1	1	2	1	1	1	1	1	1	1	1	2	2	2	2	2	3	3	3	3	3	3	2	2	1	1	1	3	3	1	1	1	1	1	1	1	1	1	2	1	1	1
1472	1	36	5	4	4	2	1	2	1	2	1	1	1	1	1	1	1	1	2	2	2	2	2	3	3	3	3	3	3	2	2	1	1	1	3	3	1	1	1	2	1	3	3	1	1	2	1	1	1
1473	2	34	1	4	3	2	1	1	1	1	1	1	1	1	1	1	1	1	2	2	2	2	3	3	3	2	3	3	3	2	2	1	1	1	2	3	1	1	1	1	1	3	3	1	1	2	1	1	1
1474	2	33	5	4	4	2	1	2	1	1	1	1	1	1	1	1	1	1	2	2	2	2	2	2	3	3	3	3	3	2	2	1	1	1	3	3	1	1	1	2	1	3	3	1	1	2	1	1	1
1475	1	25	5	4	3	2	1	2	1	1	1	1	1	1	1	1	1	1	2	2	2	2	2	3	3	3	3	3	2	2	2	1	1	1	3	3	1	1	1	1	1	1	1	1	1	2	1	1	1
1476	2	29	7	3	2		1	2	1	1	1	1	1	1	1	1	1	1	2	2	2	2	2	3	3	3	3	3	2	2	2	1	1	1	3	3	1	1	1	1	1	1	1	1	1	2	1	1	1
1477	2	37	1	3	3	2	1	1	1	1	1	1	1	1	1	1	1	1	2	2	2	2	2	2	2	2	3	3	3	2	2	1	1	1	3	3	1	1	1	1	1	3	3	1	1	2	1	1	1
1478	2	32	2	4		2	1	2	1	2	1	1	1	1	1	1	1	1	2	2	2	2	2	3	3	3	3	3	3	2	2	1	1	1	2	3	1	1	1	1	1	3	3	1	1	2	1	1	1
1479	1	38	1	3	3	2	1	2	1	2	1	1	1	1	1	1	1	1	2	2	2	2	3	3	3	3	3	3	2	2	2	1	1	1	2	3	1	1	1	2	1	3	3	1	1	2	1	1	1
1480	2	37	1	3	3	2	1	1	2	2	1	1	1	1	1	1	2	2	2	2	2	2	2	2	2	2	3	3	2	2	2	1	1	1	2	3	1	1	1	2	1	3	3	1	1	2	1	1	1
1481	1	34	5	4	4	2	1	2	1	2	1	1	1	1	1	1	1	1	2	2	2	2	2	2	2	2	3	3	3	1	1	1	1	1	2	3	1	1	1	1	1	1	1	1	1	2	1	1	1
1482	2	40	1	2	3	2	1	1	1	1	2	1	1	1	1	1	2	2	2	2	2	2	2	2	2	2	3	3	2	2	2	1	1	1	2	3	1	1	1	1	1	3	3	1	1	2	1	1	1
1483	1	53	1	3	3	1	1	1	1	1	1	1	1		1	1	2	2	2	2	1	2	2	2	2	2	3	3	3	2	2	1	1	1	1	3	1	1	2	1	1	3	3	1	1	2	1	1	1
1484	2	62	1	2	4	2	1	1	1	1	1	1	1	1	1	1	2	2	2	2	2	2	3	3	3	2	3	3	2	2	2	1	1	2	2	3	1	1	2	2	1	3	3	1	1	2	1	1	1
1485	2	27	7	3	3	2	1	1	1	2	1	1	1	1	1	1	1	1	2	2	2	2	2	3	2	2	3	3	2	2	1	1	1	1	2	3	1	1	1	1	1	3	3	1	1	2	1	1	1
1486	1	31	7	3	2	2	1	1	1	1	1	1	1	1	1	1	1	1	2	2	2	2	2	2	3	2	3	3	3	2	2	1	1	2	2	3	1	1	1	1	1	3	3	1	1	2	1	1	1
1487	2	28	5	3	3	2	1	2	1	2	1	2	1	1	1	1	1	1	2	2	2	2	2	2	2	2	3	3	2	2	2	1	1	1	2	3	1	3	1	1	1	3	3	1	1	2	1	1	1
1488	2	25	5	4	4	2	1	1	1	1	1	1	1	1	1	1	1	2	2	2	2	2	3	3	2	2	3	3	3	2	2	1	1	1	2	3	1	1	1	1	1	3	3	1	1	2	1	1	1
1489	1	38	4	5	4	2	1	1	1	2	1	1	1	1	1	1	1	2	2	2	2	2	3	3	3	2	3	3	3	2	2	1	1	1	1	3	1	3	1	1	1	3	3	1	1	2	1	1	1
[truncated: 7 more columns]
